# Supplementary material for: An expanded set of genome-wide association studies of brain imaging phenotypes in UK Biobank
Source: Nat Neurosci. Author manuscript; Available in PMC 2021 May 9. (PMC7610742; doi:10.1038/s41593-021-00826-4)
Supplement: Supplementary Tables 1-6 [file EMS123172-supplement-Supplementary_Tables_1_6.xlsx]

## Sheet: Supplementary Table 1
Pheno	UKB ID	IDP short name	Units	Type	Cat.	Category name	IDP description	N(disc)	Npar(disc)	Nnonpar(disc)	N(rep)	Npar(rep)	Nnonpar(rep)	N(fullscan)	Npar(fullscan)	Nnonpar(fullscan)	Heritability	Heritability(SE)
0001	25001	IDP T1 SIENAX peripheral grey normalised volume	mm3	float	1	regional and tissue volume	Volume of peripheral cortical grey matter (from T1 brain image, normalised for head size)	22138	22117	22126	11086	-	-	33224	33197	33209	0.259	0.0221
0002	25002	IDP T1 SIENAX peripheral grey unnormalised volume	mm3	float	1	regional and tissue volume	Volume of peripheral cortical grey matter (from T1 brain image)	22138	22117	22126	11086	-	-	33224	33197	33209	0.2567	0.0217
0003	25003	IDP T1 SIENAX CSF normalised volume	mm3	float	1	regional and tissue volume	Volume of ventricular cerebrospinal fluid (from T1 brain image, normalised for head size)	22138	22117	22126	11086	-	-	33224	33197	33209	0.288	0.0238
0004	25004	IDP T1 SIENAX CSF unnormalised volume	mm3	float	1	regional and tissue volume	Volume of ventricular cerebrospinal fluid (from T1 brain image)	22138	22117	22126	11086	-	-	33224	33197	33209	0.288	0.0239
0005	25005	IDP T1 SIENAX grey normalised volume	mm3	float	1	regional and tissue volume	Volume of grey matter (from T1 brain image, normalised for head size)	22138	22117	22126	11086	-	-	33224	33197	33209	0.2309	0.0219
0006	25006	IDP T1 SIENAX grey unnormalised volume	mm3	float	1	regional and tissue volume	Volume of grey matter (from T1 brain image)	22138	22117	22126	11086	-	-	33224	33197	33209	0.2271	0.0214
0007	25007	IDP T1 SIENAX white normalised volume	mm3	float	1	regional and tissue volume	Volume of white matter (from T1 brain image, normalised for head size)	22138	22117	22126	11086	-	-	33224	33197	33209	0.2905	0.0253
0008	25008	IDP T1 SIENAX white unnormalised volume	mm3	float	1	regional and tissue volume	Volume of white matter (from T1 brain image)	22138	22117	22126	11086	-	-	33224	33197	33209	0.2887	0.0255
0009	25009	IDP T1 SIENAX brain-normalised volume	mm3	float	1	regional and tissue volume	Volume of brain, grey+white, from T1 brain image, normalised for head size	22138	22117	22126	11086	-	-	33224	33197	33209	0.2506	0.0242
0010	25010	IDP T1 SIENAX brain-unnormalised volume	mm3	float	1	regional and tissue volume	Volume of brain, grey+white, from T1 brain image	22138	22117	22126	11086	-	-	33224	33197	33209	0.2489	0.024
0011	25011	IDP T1 FIRST left thalamus volume	mm3	float	1	regional and tissue volume	Volume of left thalamus (from T1 brain image)	22128	22107	22116	11083	-	-	33211	33184	33196	0.257	0.0238
0012	25012	IDP T1 FIRST right thalamus volume	mm3	float	1	regional and tissue volume	Volume of right thalamus (from T1 brain image)	22128	22107	22116	11083	-	-	33211	33184	33196	0.2596	0.0233
0013	25013	IDP T1 FIRST left caudate volume	mm3	float	1	regional and tissue volume	Volume of left caudate (from T1 brain image)	22128	22107	22116	11083	-	-	33211	33184	33196	0.3446	0.0256
0014	25014	IDP T1 FIRST right caudate volume	mm3	float	1	regional and tissue volume	Volume of right caudate (from T1 brain image)	22128	22107	22116	11083	-	-	33211	33184	33196	0.3468	0.026
0015	25015	IDP T1 FIRST left putamen volume	mm3	float	1	regional and tissue volume	Volume of left putamen (from T1 brain image)	22128	22107	22116	11083	-	-	33211	33184	33196	0.2526	0.0245
0016	25016	IDP T1 FIRST right putamen volume	mm3	float	1	regional and tissue volume	Volume of right putamen (from T1 brain image)	22128	22107	22116	11083	-	-	33211	33184	33196	0.2883	0.026
0017	25017	IDP T1 FIRST left pallidum volume	mm3	float	1	regional and tissue volume	Volume of left pallidum (from T1 brain image)	22128	22107	22116	11083	-	-	33211	33184	33196	0.2143	0.0218
0018	25018	IDP T1 FIRST right pallidum volume	mm3	float	1	regional and tissue volume	Volume of right pallidum (from T1 brain image)	22128	22107	22116	11083	-	-	33211	33184	33196	0.2307	0.023
0019	25019	IDP T1 FIRST left hippocampus volume	mm3	float	1	regional and tissue volume	Volume of left hippocampus (from T1 brain image)	22128	22107	22116	11083	-	-	33211	33184	33196	0.1706	0.0189
0020	25020	IDP T1 FIRST right hippocampus volume	mm3	float	1	regional and tissue volume	Volume of right hippocampus (from T1 brain image)	22128	22107	22116	11083	-	-	33211	33184	33196	0.1672	0.0196
0021	25021	IDP T1 FIRST left amygdala volume	mm3	float	1	regional and tissue volume	Volume of left amygdala (from T1 brain image)	22128	22107	22116	11083	-	-	33211	33184	33196	0.1086	0.0158
0022	25022	IDP T1 FIRST right amygdala volume	mm3	float	1	regional and tissue volume	Volume of right amygdala (from T1 brain image)	22128	22107	22116	11083	-	-	33211	33184	33196	0.0961	0.017
0023	25023	IDP T1 FIRST left accumbens volume	mm3	float	1	regional and tissue volume	Volume of left accumbens (from T1 brain image)	22128	22107	22116	11083	-	-	33211	33184	33196	0.1511	0.0163
0024	25024	IDP T1 FIRST right accumbens volume	mm3	float	1	regional and tissue volume	Volume of right accumbens (from T1 brain image)	22128	22107	22116	11083	-	-	33211	33184	33196	0.1778	0.0185
0025	25025	IDP T1 FIRST brain stem+4th ventricle volume	mm3	float	1	regional and tissue volume	Volume of brain stem + 4th ventricle (from T1 brain image)	22128	22107	22116	11083	11077	11080	33211	33184	33196	0.2769	0.025
0026	25782	IDP T1 FAST ROIs L frontal pole	mm3	float	1	regional and tissue volume	Volume of grey matter in Left Frontal Pole	22133	22112	22121	11086	-	-	33219	33192	33204	0.1525	0.0167
0027	25783	IDP T1 FAST ROIs R frontal pole	mm3	float	1	regional and tissue volume	Volume of grey matter in Right Frontal Pole	22133	22112	22121	11086	-	-	33219	33192	33204	0.2076	0.0184
0028	25784	IDP T1 FAST ROIs L insular cortex	mm3	float	1	regional and tissue volume	Volume of grey matter in Left Insular Cortex	22133	22112	22121	11086	-	-	33219	33192	33204	0.2842	0.022
0029	25785	IDP T1 FAST ROIs R insular cortex	mm3	float	1	regional and tissue volume	Volume of grey matter in Right Insular Cortex	22133	22112	22121	11086	-	-	33219	33192	33204	0.2698	0.0218
0030	25786	IDP T1 FAST ROIs L sup front gyrus	mm3	float	1	regional and tissue volume	Volume of grey matter in Left Superior Frontal Gyrus	22133	22112	22121	11086	-	-	33219	33192	33204	0.1372	0.0175
0031	25787	IDP T1 FAST ROIs R sup front gyrus	mm3	float	1	regional and tissue volume	Volume of grey matter in Right Superior Frontal Gyrus	22133	22112	22121	11086	-	-	33219	33192	33204	0.1264	0.0166
0032	25788	IDP T1 FAST ROIs L mid front gyrus	mm3	float	1	regional and tissue volume	Volume of grey matter in Left Middle Frontal Gyrus	22133	22112	22121	11086	-	-	33219	33192	33204	0.1565	0.0177
0033	25789	IDP T1 FAST ROIs R mid front gyrus	mm3	float	1	regional and tissue volume	Volume of grey matter in Right Middle Frontal Gyrus	22133	22112	22121	11086	-	-	33219	33192	33204	0.1654	0.0166
0034	25790	IDP T1 FAST ROIs L inf front gyrus parstri	mm3	float	1	regional and tissue volume	Volume of grey matter in Left Inferior Frontal Gyrus, pars triangularis	22133	22112	22121	11086	-	-	33219	33192	33204	0.1023	0.0161
0035	25791	IDP T1 FAST ROIs R inf front gyrus parstri	mm3	float	1	regional and tissue volume	Volume of grey matter in Right Inferior Frontal Gyrus, pars triangularis	22133	22112	22121	11086	-	-	33219	33192	33204	0.0477	0.0147
0036	25792	IDP T1 FAST ROIs L inf front gyrus parsop	mm3	float	1	regional and tissue volume	Volume of grey matter in Left Inferior Frontal Gyrus, pars opercularis	22133	22112	22121	11086	-	-	33219	33192	33204	0.0845	0.0212
0037	25793	IDP T1 FAST ROIs R inf front gyrus parsop	mm3	float	1	regional and tissue volume	Volume of grey matter in Right Inferior Frontal Gyrus, pars opercularis	22133	22112	22121	11086	-	-	33219	33192	33204	0.0728	0.0145
0038	25794	IDP T1 FAST ROIs L precentral gyrus	mm3	float	1	regional and tissue volume	Volume of grey matter in Left Precentral Gyrus	22133	22112	22121	11086	-	-	33219	33192	33204	0.1466	0.0177
0039	25795	IDP T1 FAST ROIs R precentral gyrus	mm3	float	1	regional and tissue volume	Volume of grey matter in Right Precentral Gyrus	22133	22112	22121	11086	-	-	33219	33192	33204	0.1609	0.0182
0040	25796	IDP T1 FAST ROIs L temporal pole	mm3	float	1	regional and tissue volume	Volume of grey matter in Left Temporal Pole	22133	22112	22121	11086	-	-	33219	33192	33204	0.1982	0.0197
0041	25797	IDP T1 FAST ROIs R temporal pole	mm3	float	1	regional and tissue volume	Volume of grey matter in Right Temporal Pole	22133	22112	22121	11086	-	-	33219	33192	33204	0.1964	0.0187
0042	25798	IDP T1 FAST ROIs L sup temp gyrus ant	mm3	float	1	regional and tissue volume	Volume of grey matter in Left Superior Temporal Gyrus, anterior division	22133	22112	22121	11086	-	-	33219	33192	33204	0.1362	0.0235
0043	25799	IDP T1 FAST ROIs R sup temp gyrus ant	mm3	float	1	regional and tissue volume	Volume of grey matter in Right Superior Temporal Gyrus, anterior division	22133	22112	22121	11086	-	-	33219	33192	33204	0.1208	0.0165
0044	25800	IDP T1 FAST ROIs L sup temp gyrus post	mm3	float	1	regional and tissue volume	Volume of grey matter in Left Superior Temporal Gyrus, posterior division	22133	22112	22121	11086	-	-	33219	33192	33204	0.1174	0.0152
0045	25801	IDP T1 FAST ROIs R sup temp gyrus post	mm3	float	1	regional and tissue volume	Volume of grey matter in Right Superior Temporal Gyrus, posterior division	22133	22112	22121	11086	-	-	33219	33192	33204	0.1666	0.0174
0046	25802	IDP T1 FAST ROIs L mid temp gyrus ant	mm3	float	1	regional and tissue volume	Volume of grey matter in Left Middle Temporal Gyrus, anterior division	22133	22112	22121	11086	-	-	33219	33192	33204	0.1204	0.0166
0047	25803	IDP T1 FAST ROIs R mid temp gyrus ant	mm3	float	1	regional and tissue volume	Volume of grey matter in Right Middle Temporal Gyrus, anterior division	22133	22112	22121	11086	-	-	33219	33192	33204	0.1477	0.0228
0048	25804	IDP T1 FAST ROIs L mid temp gyrus post	mm3	float	1	regional and tissue volume	Volume of grey matter in Left Middle Temporal Gyrus, posterior division	22133	22112	22121	11086	-	-	33219	33192	33204	0.161	0.0188
0049	25805	IDP T1 FAST ROIs R mid temp gyrus post	mm3	float	1	regional and tissue volume	Volume of grey matter in Right Middle Temporal Gyrus, posterior division	22133	22112	22121	11086	-	-	33219	33192	33204	0.156	0.0199
0050	25806	IDP T1 FAST ROIs L mid temp gyrus tempocc	mm3	float	1	regional and tissue volume	Volume of grey matter in Left Middle Temporal Gyrus, temporooccipital part	22133	22112	22121	11086	-	-	33219	33192	33204	0.083	0.0166
0051	25807	IDP T1 FAST ROIs R mid temp gyrus tempocc	mm3	float	1	regional and tissue volume	Volume of grey matter in Right Middle Temporal Gyrus, temporooccipital part	22133	22112	22121	11086	-	-	33219	33192	33204	0.1091	0.0161
0052	25808	IDP T1 FAST ROIs L inf temp gyrus ant	mm3	float	1	regional and tissue volume	Volume of grey matter in Left Inferior Temporal Gyrus, anterior division	22133	22112	22121	11086	-	-	33219	33192	33204	0.149	0.0172
0053	25809	IDP T1 FAST ROIs R inf temp gyrus ant	mm3	float	1	regional and tissue volume	Volume of grey matter in Right Inferior Temporal Gyrus, anterior division	22133	22112	22121	11086	-	-	33219	33192	33204	0.1501	0.0172
0054	25810	IDP T1 FAST ROIs L inf temp gyrus post	mm3	float	1	regional and tissue volume	Volume of grey matter in Left Inferior Temporal Gyrus, posterior division	22133	22112	22121	11086	-	-	33219	33192	33204	0.1376	0.0201
0055	25811	IDP T1 FAST ROIs R inf temp gyrus post	mm3	float	1	regional and tissue volume	Volume of grey matter in Right Inferior Temporal Gyrus, posterior division	22133	22112	22121	11086	-	-	33219	33192	33204	0.1619	0.0167
0056	25812	IDP T1 FAST ROIs L inf temp gyrus tempocc	mm3	float	1	regional and tissue volume	Volume of grey matter in Left Inferior Temporal Gyrus, temporooccipital part	22133	22112	22121	11086	-	-	33219	33192	33204	0.1598	0.0182
0057	25813	IDP T1 FAST ROIs R inf temp gyrus tempocc	mm3	float	1	regional and tissue volume	Volume of grey matter in Right Inferior Temporal Gyrus, temporooccipital part	22133	22112	22121	11086	-	-	33219	33192	33204	0.1581	0.0178
0058	25814	IDP T1 FAST ROIs L postcent gyrus	mm3	float	1	regional and tissue volume	Volume of grey matter in Left Postcentral Gyrus	22133	22112	22121	11086	-	-	33219	33192	33204	0.1314	0.0162
0059	25815	IDP T1 FAST ROIs R postcent gyrus	mm3	float	1	regional and tissue volume	Volume of grey matter in Right Postcentral Gyrus	22133	22112	22121	11086	-	-	33219	33192	33204	0.1332	0.0177
0060	25816	IDP T1 FAST ROIs L sup parietal lobule	mm3	float	1	regional and tissue volume	Volume of grey matter in Left Superior Parietal Lobule	22133	22112	22121	11086	-	-	33219	33192	33204	0.0785	0.0142
0061	25817	IDP T1 FAST ROIs R sup parietal lobule	mm3	float	1	regional and tissue volume	Volume of grey matter in Right Superior Parietal Lobule	22133	22112	22121	11086	-	-	33219	33192	33204	0.0574	0.0143
0062	25818	IDP T1 FAST ROIs L supramarg gyrus ant	mm3	float	1	regional and tissue volume	Volume of grey matter in Left Supramarginal Gyrus, anterior division	22133	22112	22121	11086	-	-	33219	33192	33204	0.0882	0.017
0063	25819	IDP T1 FAST ROIs R supramarg gyrus ant	mm3	float	1	regional and tissue volume	Volume of grey matter in Right Supramarginal Gyrus, anterior division	22133	22112	22121	11086	-	-	33219	33192	33204	0.0948	0.0166
0064	25820	IDP T1 FAST ROIs L supramarg gyrus post	mm3	float	1	regional and tissue volume	Volume of grey matter in Left Supramarginal Gyrus, posterior division	22133	22112	22121	11086	-	-	33219	33192	33204	0.0943	0.015
0065	25821	IDP T1 FAST ROIs R supramarg gyrus post	mm3	float	1	regional and tissue volume	Volume of grey matter in Right Supramarginal Gyrus, posterior division	22133	22112	22121	11086	-	-	33219	33192	33204	0.062	0.015
0066	25822	IDP T1 FAST ROIs L angular gyrus	mm3	float	1	regional and tissue volume	Volume of grey matter in Left Angular Gyrus	22133	22112	22121	11086	-	-	33219	33192	33204	0.1297	0.0175
0067	25823	IDP T1 FAST ROIs R angular gyrus	mm3	float	1	regional and tissue volume	Volume of grey matter in Right Angular Gyrus	22133	22112	22121	11086	-	-	33219	33192	33204	0.1065	0.0159
0068	25824	IDP T1 FAST ROIs L latocc cortex sup	mm3	float	1	regional and tissue volume	Volume of grey matter in Left Lateral Occipital Cortex, superior division	22133	22112	22121	11086	-	-	33219	33192	33204	0.1259	0.017
0069	25825	IDP T1 FAST ROIs R latocc cortex sup	mm3	float	1	regional and tissue volume	Volume of grey matter in Right Lateral Occipital Cortex, superior division	22133	22112	22121	11086	-	-	33219	33192	33204	0.1074	0.0161
0070	25826	IDP T1 FAST ROIs L latocc cortex inf	mm3	float	1	regional and tissue volume	Volume of grey matter in Left Lateral Occipital Cortex, inferior division	22133	22112	22121	11086	-	-	33219	33192	33204	0.1375	0.0183
0071	25827	IDP T1 FAST ROIs R latocc cortex inf	mm3	float	1	regional and tissue volume	Volume of grey matter in Right Lateral Occipital Cortex, inferior division	22133	22112	22121	11086	-	-	33219	33192	33204	0.1047	0.0185
0072	25828	IDP T1 FAST ROIs L intracalc cortex	mm3	float	1	regional and tissue volume	Volume of grey matter in Left Intracalcarine Cortex	22133	22112	22121	11086	11080	11083	33219	33192	33204	0.3064	0.0261
0073	25829	IDP T1 FAST ROIs R intracalc cortex	mm3	float	1	regional and tissue volume	Volume of grey matter in Right Intracalcarine Cortex	22133	22112	22121	11086	-	-	33219	33192	33204	0.3171	0.0277
0074	25830	IDP T1 FAST ROIs L front med cortex	mm3	float	1	regional and tissue volume	Volume of grey matter in Left Frontal Medial Cortex	22133	22112	22121	11086	-	-	33219	33192	33204	0.1	0.0145
0075	25831	IDP T1 FAST ROIs R front med cortex	mm3	float	1	regional and tissue volume	Volume of grey matter in Right Frontal Medial Cortex	22133	22112	22121	11086	-	-	33219	33192	33204	0.0823	0.0142
0076	25832	IDP T1 FAST ROIs L juxtapos lobule cortex	mm3	float	1	regional and tissue volume	Volume of grey matter in Left Juxtapositional Lobule Cortex (formerly Supplementary Motor Cortex)	22133	22112	22121	11086	11080	11083	33219	33192	33204	0.076	0.0155
0077	25833	IDP T1 FAST ROIs R juxtapos lobule cortex	mm3	float	1	regional and tissue volume	Volume of grey matter in Right Juxtapositional Lobule Cortex (formerly Supplementary Motor Cortex)	22133	22112	22121	11086	-	-	33219	33192	33204	0.0696	0.0152
0078	25834	IDP T1 FAST ROIs L subcallosal cortex	mm3	float	1	regional and tissue volume	Volume of grey matter in Left Subcallosal Cortex	22133	22112	22121	11086	-	-	33219	33192	33204	0.2852	0.024
0079	25835	IDP T1 FAST ROIs R subcallosal cortex	mm3	float	1	regional and tissue volume	Volume of grey matter in Right Subcallosal Cortex	22133	22112	22121	11086	-	-	33219	33192	33204	0.2761	0.0234
0080	25836	IDP T1 FAST ROIs L paracing gyrus	mm3	float	1	regional and tissue volume	Volume of grey matter in Left Paracingulate Gyrus	22133	22112	22121	11086	-	-	33219	33192	33204	0.167	0.0175
0081	25837	IDP T1 FAST ROIs R paracing gyrus	mm3	float	1	regional and tissue volume	Volume of grey matter in Right Paracingulate Gyrus	22133	22112	22121	11086	-	-	33219	33192	33204	0.1476	0.0163
0082	25838	IDP T1 FAST ROIs L cing gyrus ant	mm3	float	1	regional and tissue volume	Volume of grey matter in Left Cingulate Gyrus, anterior division	22133	22112	22121	11086	-	-	33219	33192	33204	0.1514	0.0175
0083	25839	IDP T1 FAST ROIs R cing gyrus ant	mm3	float	1	regional and tissue volume	Volume of grey matter in Right Cingulate Gyrus, anterior division	22133	22112	22121	11086	-	-	33219	33192	33204	0.1418	0.0205
0084	25840	IDP T1 FAST ROIs L cing gyrus post	mm3	float	1	regional and tissue volume	Volume of grey matter in Left Cingulate Gyrus, posterior division	22133	22112	22121	11086	-	-	33219	33192	33204	0.1674	0.0173
0085	25841	IDP T1 FAST ROIs R cing gyrus post	mm3	float	1	regional and tissue volume	Volume of grey matter in Right Cingulate Gyrus, posterior division	22133	22112	22121	11086	-	-	33219	33192	33204	0.1439	0.0183
0086	25842	IDP T1 FAST ROIs L precun cortex	mm3	float	1	regional and tissue volume	Volume of grey matter in Left Precuneous Cortex	22133	22112	22121	11086	-	-	33219	33192	33204	0.2023	0.0215
0087	25843	IDP T1 FAST ROIs R precun cortex	mm3	float	1	regional and tissue volume	Volume of grey matter in Right Precuneous Cortex	22133	22112	22121	11086	-	-	33219	33192	33204	0.2049	0.0228
0088	25844	IDP T1 FAST ROIs L cuneal cortex	mm3	float	1	regional and tissue volume	Volume of grey matter in Left Cuneal Cortex	22133	22112	22121	11086	-	-	33219	33192	33204	0.1579	0.0157
0089	25845	IDP T1 FAST ROIs R cuneal cortex	mm3	float	1	regional and tissue volume	Volume of grey matter in Right Cuneal Cortex	22133	22112	22121	11086	-	-	33219	33192	33204	0.151	0.0175
0090	25846	IDP T1 FAST ROIs L front orb cortex	mm3	float	1	regional and tissue volume	Volume of grey matter in Left Frontal Orbital Cortex	22133	22112	22121	11086	-	-	33219	33192	33204	0.2008	0.0202
0091	25847	IDP T1 FAST ROIs R front orb cortex	mm3	float	1	regional and tissue volume	Volume of grey matter in Right Frontal Orbital Cortex	22133	22112	22121	11086	-	-	33219	33192	33204	0.1936	0.024
0092	25848	IDP T1 FAST ROIs L parahipp gyrus ant	mm3	float	1	regional and tissue volume	Volume of grey matter in Left Parahippocampal Gyrus, anterior division	22133	22112	22121	11086	-	-	33219	33192	33204	0.187	0.0184
0093	25849	IDP T1 FAST ROIs R parahipp gyrus ant	mm3	float	1	regional and tissue volume	Volume of grey matter in Right Parahippocampal Gyrus, anterior division	22133	22112	22121	11086	-	-	33219	33192	33204	0.1975	0.0175
0094	25850	IDP T1 FAST ROIs L parahipp gyrus post	mm3	float	1	regional and tissue volume	Volume of grey matter in Left Parahippocampal Gyrus, posterior division	22133	22112	22121	11086	-	-	33219	33192	33204	0.206	0.0206
0095	25851	IDP T1 FAST ROIs R parahipp gyrus post	mm3	float	1	regional and tissue volume	Volume of grey matter in Right Parahippocampal Gyrus, posterior division	22133	22112	22121	11086	-	-	33219	33192	33204	0.2208	0.0195
0096	25852	IDP T1 FAST ROIs L lingual gyrus	mm3	float	1	regional and tissue volume	Volume of grey matter in Left Lingual Gyrus	22133	22112	22121	11086	-	-	33219	33192	33204	0.1608	0.0185
0097	25853	IDP T1 FAST ROIs R lingual gyrus	mm3	float	1	regional and tissue volume	Volume of grey matter in Right Lingual Gyrus	22133	22112	22121	11086	-	-	33219	33192	33204	0.2055	0.0214
0098	25854	IDP T1 FAST ROIs L temp fusif cortex ant	mm3	float	1	regional and tissue volume	Volume of grey matter in Left Temporal Fusiform Cortex, anterior division	22133	22112	22121	11086	-	-	33219	33192	33204	0.1366	0.0165
0099	25855	IDP T1 FAST ROIs R temp fusif cortex ant	mm3	float	1	regional and tissue volume	Volume of grey matter in Right Temporal Fusiform Cortex, anterior division	22133	22112	22121	11086	-	-	33219	33192	33204	0.1677	0.0169
0100	25856	IDP T1 FAST ROIs L temp fusif cortex post	mm3	float	1	regional and tissue volume	Volume of grey matter in Left Temporal Fusiform Cortex, posterior division	22133	22112	22121	11086	-	-	33219	33192	33204	0.2142	0.0208
0101	25857	IDP T1 FAST ROIs R temp fusif cortex post	mm3	float	1	regional and tissue volume	Volume of grey matter in Right Temporal Fusiform Cortex, posterior division	22133	22112	22121	11086	-	-	33219	33192	33204	0.2144	0.0194
0102	25858	IDP T1 FAST ROIs L temp occ fusif cortex	mm3	float	1	regional and tissue volume	Volume of grey matter in Left Temporal Occipital Fusiform Cortex	22133	22112	22121	11086	-	-	33219	33192	33204	0.1535	0.0182
0103	25859	IDP T1 FAST ROIs R temp occ fusif cortex	mm3	float	1	regional and tissue volume	Volume of grey matter in Right Temporal Occipital Fusiform Cortex	22133	22112	22121	11086	-	-	33219	33192	33204	0.1841	0.0183
0104	25860	IDP T1 FAST ROIs L occ fusif gyrus	mm3	float	1	regional and tissue volume	Volume of grey matter in Left Occipital Fusiform Gyrus	22133	22112	22121	11086	-	-	33219	33192	33204	0.1352	0.0178
0105	25861	IDP T1 FAST ROIs R occ fusif gyrus	mm3	float	1	regional and tissue volume	Volume of grey matter in Right Occipital Fusiform Gyrus	22133	22112	22121	11086	-	-	33219	33192	33204	0.1174	0.0169
0106	25862	IDP T1 FAST ROIs L front operc cortex	mm3	float	1	regional and tissue volume	Volume of grey matter in Left Frontal Operculum Cortex	22133	22112	22121	11086	-	-	33219	33192	33204	0.1391	0.0167
0107	25863	IDP T1 FAST ROIs R front operc cortex	mm3	float	1	regional and tissue volume	Volume of grey matter in Right Frontal Operculum Cortex	22133	22112	22121	11086	-	-	33219	33192	33204	0.1091	0.0157
0108	25864	IDP T1 FAST ROIs L cent operc cortex	mm3	float	1	regional and tissue volume	Volume of grey matter in Left Central Opercular Cortex	22133	22112	22121	11086	-	-	33219	33192	33204	0.1478	0.016
0109	25865	IDP T1 FAST ROIs R cent operc cortex	mm3	float	1	regional and tissue volume	Volume of grey matter in Right Central Opercular Cortex	22133	22112	22121	11086	-	-	33219	33192	33204	0.1795	0.0192
0110	25866	IDP T1 FAST ROIs L parietal operc cortex	mm3	float	1	regional and tissue volume	Volume of grey matter in Left Parietal Operculum Cortex	22133	22112	22121	11086	-	-	33219	33192	33204	0.1364	0.0156
0111	25867	IDP T1 FAST ROIs R parietal operc cortex	mm3	float	1	regional and tissue volume	Volume of grey matter in Right Parietal Operculum Cortex	22133	22112	22121	11086	11080	11083	33219	33192	33204	0.1723	0.0184
0112	25868	IDP T1 FAST ROIs L planum polare	mm3	float	1	regional and tissue volume	Volume of grey matter in Left Planum Polare	22133	22112	22121	11086	-	-	33219	33192	33204	0.1756	0.0178
0113	25869	IDP T1 FAST ROIs R planum polare	mm3	float	1	regional and tissue volume	Volume of grey matter in Right Planum Polare	22133	22112	22121	11086	-	-	33219	33192	33204	0.1828	0.0196
0114	25870	IDP T1 FAST ROIs L heschl gyrus	mm3	float	1	regional and tissue volume	Volume of grey matter in Left Heschl's Gyrus (includes H1 and H2)	22133	22112	22121	11086	-	-	33219	33192	33204	0.1993	0.0183
0115	25871	IDP T1 FAST ROIs R heschl gyrus	mm3	float	1	regional and tissue volume	Volume of grey matter in Right Heschl's Gyrus (includes H1 and H2)	22133	22112	22121	11086	-	-	33219	33192	33204	0.2115	0.0183
0116	25872	IDP T1 FAST ROIs L planum temporale	mm3	float	1	regional and tissue volume	Volume of grey matter in Left Planum Temporale	22133	22112	22121	11086	-	-	33219	33192	33204	0.1764	0.0179
0117	25873	IDP T1 FAST ROIs R planum temporale	mm3	float	1	regional and tissue volume	Volume of grey matter in Right Planum Temporale	22133	22112	22121	11086	-	-	33219	33192	33204	0.1923	0.018
0118	25874	IDP T1 FAST ROIs L supracalc cortex	mm3	float	1	regional and tissue volume	Volume of grey matter in Left Supracalcarine Cortex	22133	22112	22121	11086	-	-	33219	33192	33204	0.1829	0.0193
0119	25875	IDP T1 FAST ROIs R supracalc cortex	mm3	float	1	regional and tissue volume	Volume of grey matter in Right Supracalcarine Cortex	22133	22112	22121	11086	-	-	33219	33192	33204	0.1858	0.0189
0120	25876	IDP T1 FAST ROIs L occ pole	mm3	float	1	regional and tissue volume	Volume of grey matter in Left Occipital Pole	22133	22112	22121	11086	-	-	33219	33192	33204	0.1622	0.0187
0121	25877	IDP T1 FAST ROIs R occ pole	mm3	float	1	regional and tissue volume	Volume of grey matter in Right Occipital Pole	22133	22112	22121	11086	-	-	33219	33192	33204	0.2042	0.0195
0122	25878	IDP T1 FAST ROIs L thalamus	mm3	float	1	regional and tissue volume	Volume of grey matter in Left Thalamus	22133	22112	22121	11086	-	-	33219	33192	33204	0.2696	0.0217
0123	25879	IDP T1 FAST ROIs R thalamus	mm3	float	1	regional and tissue volume	Volume of grey matter in Right Thalamus	22133	22112	22121	11086	-	-	33219	33192	33204	0.2918	0.0202
0124	25880	IDP T1 FAST ROIs L caudate	mm3	float	1	regional and tissue volume	Volume of grey matter in Left Caudate	22133	22112	22121	11086	-	-	33219	33192	33204	0.2696	0.0217
0125	25881	IDP T1 FAST ROIs R caudate	mm3	float	1	regional and tissue volume	Volume of grey matter in Right Caudate	22133	22112	22121	11086	-	-	33219	33192	33204	0.2764	0.0225
0126	25882	IDP T1 FAST ROIs L putamen	mm3	float	1	regional and tissue volume	Volume of grey matter in Left Putamen	22133	22112	22121	11086	-	-	33219	33192	33204	0.2876	0.0288
0127	25883	IDP T1 FAST ROIs R putamen	mm3	float	1	regional and tissue volume	Volume of grey matter in Right Putamen	22133	22112	22121	11086	-	-	33219	33192	33204	0.2865	0.0296
0128	25884	IDP T1 FAST ROIs L pallidum	mm3	float	1	regional and tissue volume	Volume of grey matter in Left Pallidum	22133	22112	22121	11086	-	-	33219	33192	33204	0.1669	0.0183
0129	25885	IDP T1 FAST ROIs R pallidum	mm3	float	1	regional and tissue volume	Volume of grey matter in Right Pallidum	22133	22112	22121	11086	-	-	33219	33192	33204	0.1653	0.0181
0130	25886	IDP T1 FAST ROIs L hippocampus	mm3	float	1	regional and tissue volume	Volume of grey matter in Left Hippocampus	22133	22112	22121	11086	-	-	33219	33192	33204	0.265	0.023
0131	25887	IDP T1 FAST ROIs R hippocampus	mm3	float	1	regional and tissue volume	Volume of grey matter in Right Hippocampus	22133	22112	22121	11086	-	-	33219	33192	33204	0.2728	0.0248
0132	25888	IDP T1 FAST ROIs L amygdala	mm3	float	1	regional and tissue volume	Volume of grey matter in Left Amygdala	22133	22112	22121	11086	-	-	33219	33192	33204	0.1872	0.0194
0133	25889	IDP T1 FAST ROIs R amygdala	mm3	float	1	regional and tissue volume	Volume of grey matter in Right Amygdala	22133	22112	22121	11086	-	-	33219	33192	33204	0.1661	0.0153
0134	25890	IDP T1 FAST ROIs L ventral striatum	mm3	float	1	regional and tissue volume	Volume of grey matter in Left Ventral Striatum	22133	22112	22121	11086	-	-	33219	33192	33204	0.2797	0.0292
0135	25891	IDP T1 FAST ROIs R ventral striatum	mm3	float	1	regional and tissue volume	Volume of grey matter in Right Ventral Striatum	22133	22112	22121	11086	11080	11083	33219	33192	33204	0.2759	0.0289
0136	25892	IDP T1 FAST ROIs brain stem	mm3	float	1	regional and tissue volume	Volume of grey matter in Brain-Stem	22133	22112	22121	11086	11080	11083	33219	33192	33204	0.2511	0.023
0137	25893	IDP T1 FAST ROIs L cerebellum I-IV	mm3	float	1	regional and tissue volume	Volume of grey matter in Left I-IV Cerebellum	22133	22112	22121	11086	-	-	33219	33192	33204	0.2827	0.0211
0138	25894	IDP T1 FAST ROIs R cerebellum I-IV	mm3	float	1	regional and tissue volume	Volume of grey matter in Right I-IV Cerebellum	22133	22112	22121	11086	-	-	33219	33192	33204	0.2842	0.0199
0139	25895	IDP T1 FAST ROIs L cerebellum V	mm3	float	1	regional and tissue volume	Volume of grey matter in Left V Cerebellum	22133	22112	22121	11086	-	-	33219	33192	33204	0.2799	0.021
0140	25896	IDP T1 FAST ROIs R cerebellum V	mm3	float	1	regional and tissue volume	Volume of grey matter in Right V Cerebellum	22133	22112	22121	11086	-	-	33219	33192	33204	0.2739	0.0203
0141	25897	IDP T1 FAST ROIs L cerebellum VI	mm3	float	1	regional and tissue volume	Volume of grey matter in Left VI Cerebellum	22133	22112	22121	11086	-	-	33219	33192	33204	0.2742	0.0239
0142	25898	IDP T1 FAST ROIs V cerebellum VI	mm3	float	1	regional and tissue volume	Volume of grey matter in Vermis VI Cerebellum	22133	22112	22121	11086	-	-	33219	33192	33204	0.2579	0.0224
0143	25899	IDP T1 FAST ROIs R cerebellum VI	mm3	float	1	regional and tissue volume	Volume of grey matter in Right VI Cerebellum	22133	22112	22121	11086	-	-	33219	33192	33204	0.2689	0.0226
0144	25900	IDP T1 FAST ROIs L cerebellum crus I	mm3	float	1	regional and tissue volume	Volume of grey matter in Left Crus I Cerebellum	22133	22112	22121	11086	-	-	33219	33192	33204	0.3182	0.0235
0145	25901	IDP T1 FAST ROIs V cerebellum crus I	mm3	float	1	regional and tissue volume	Volume of grey matter in Vermis Crus I Cerebellum	22133	22112	22121	11086	-	-	33219	33192	33204	0.0789	0.0145
0146	25902	IDP T1 FAST ROIs R cerebellum crus I	mm3	float	1	regional and tissue volume	Volume of grey matter in Right Crus I Cerebellum	22133	22112	22121	11086	-	-	33219	33192	33204	0.3182	0.0245
0147	25903	IDP T1 FAST ROIs L cerebellum crus II	mm3	float	1	regional and tissue volume	Volume of grey matter in Left Crus II Cerebellum	22133	22112	22121	11086	-	-	33219	33192	33204	0.3017	0.0266
0148	25904	IDP T1 FAST ROIs V cerebellum crus II	mm3	float	1	regional and tissue volume	Volume of grey matter in Vermis Crus II Cerebellum	22133	22112	22121	11086	-	-	33219	33192	33204	0.2322	0.0222
0149	25905	IDP T1 FAST ROIs R cerebellum crus II	mm3	float	1	regional and tissue volume	Volume of grey matter in Right Crus II Cerebellum	22133	22112	22121	11086	-	-	33219	33192	33204	0.3288	0.0318
0150	25906	IDP T1 FAST ROIs L cerebellum VIIb	mm3	float	1	regional and tissue volume	Volume of grey matter in Left VIIb Cerebellum	22133	22112	22121	11086	-	-	33219	33192	33204	0.2871	0.0263
0151	25907	IDP T1 FAST ROIs V cerebellum VIIb	mm3	float	1	regional and tissue volume	Volume of grey matter in Vermis VIIb Cerebellum	22133	22112	22121	11086	-	-	33219	33192	33204	0.253	0.0211
0152	25908	IDP T1 FAST ROIs R cerebellum VIIb	mm3	float	1	regional and tissue volume	Volume of grey matter in Right VIIb Cerebellum	22133	22112	22121	11086	-	-	33219	33192	33204	0.3142	0.0302
0153	25909	IDP T1 FAST ROIs L cerebellum VIIIa	mm3	float	1	regional and tissue volume	Volume of grey matter in Left VIIIa Cerebellum	22133	22112	22121	11086	-	-	33219	33192	33204	0.279	0.0241
0154	25910	IDP T1 FAST ROIs V cerebellum VIIIa	mm3	float	1	regional and tissue volume	Volume of grey matter in Vermis VIIIa Cerebellum	22133	22112	22121	11086	-	-	33219	33192	33204	0.3155	0.025
0155	25911	IDP T1 FAST ROIs R cerebellum VIIIa	mm3	float	1	regional and tissue volume	Volume of grey matter in Right VIIIa Cerebellum	22133	22112	22121	11086	-	-	33219	33192	33204	0.2736	0.0261
0156	25912	IDP T1 FAST ROIs L cerebellum VIIIb	mm3	float	1	regional and tissue volume	Volume of grey matter in Left VIIIb Cerebellum	22133	22112	22121	11086	-	-	33219	33192	33204	0.2842	0.0239
0157	25913	IDP T1 FAST ROIs V cerebellum VIIIb	mm3	float	1	regional and tissue volume	Volume of grey matter in Vermis VIIIb Cerebellum	22133	22112	22121	11086	-	-	33219	33192	33204	0.3328	0.027
0158	25914	IDP T1 FAST ROIs R cerebellum VIIIb	mm3	float	1	regional and tissue volume	Volume of grey matter in Right VIIIb Cerebellum	22133	22112	22121	11086	-	-	33219	33192	33204	0.2551	0.0213
0159	25915	IDP T1 FAST ROIs L cerebellum IX	mm3	float	1	regional and tissue volume	Volume of grey matter in Left IX Cerebellum	22133	22112	22121	11086	-	-	33219	33192	33204	0.3376	0.0263
0160	25916	IDP T1 FAST ROIs V cerebellum IX	mm3	float	1	regional and tissue volume	Volume of grey matter in Vermis IX Cerebellum	22133	22112	22121	11086	-	-	33219	33192	33204	0.3104	0.0281
0161	25917	IDP T1 FAST ROIs R cerebellum IX	mm3	float	1	regional and tissue volume	Volume of grey matter in Right IX Cerebellum	22133	22112	22121	11086	-	-	33219	33192	33204	0.3347	0.0267
0162	25918	IDP T1 FAST ROIs L cerebellum X	mm3	float	1	regional and tissue volume	Volume of grey matter in Left X Cerebellum	22133	22112	22121	11086	-	-	33219	33192	33204	0.2552	0.0214
0163	25919	IDP T1 FAST ROIs V cerebellum X	mm3	float	1	regional and tissue volume	Volume of grey matter in Vermis X Cerebellum	22133	22112	22121	11086	-	-	33219	33192	33204	0.2526	0.0225
0164	25920	IDP T1 FAST ROIs R cerebellum X	mm3	float	1	regional and tissue volume	Volume of grey matter in Right X Cerebellum	22133	22112	22121	11086	-	-	33219	33192	33204	0.2426	0.0202
0165	26514	aseg global volume BrainSeg	mm3	float	1	regional and tissue volume	Volume of BrainSeg in the whole brain generated by subcortical volumetric segmentation (aseg)	21282	21262	21270	10686	-	-	31968	31943	31954	0.2525	0.0246
0166	26515	aseg global volume BrainSegNotVent	mm3	float	1	regional and tissue volume	Volume of BrainSegNotVent in the whole brain generated by subcortical volumetric segmentation (aseg)	21282	21262	21270	10686	-	-	31968	31943	31954	0.2486	0.0242
0167	26516	aseg global volume BrainSegNotVentSurf	mm3	float	1	regional and tissue volume	Volume of BrainSegNotVentSurf in the whole brain generated by subcortical volumetric segmentation (aseg)	21282	21262	21270	10686	-	-	31968	31943	31954	0.2585	0.0249
0168	26517	aseg global volume SubCortGray	mm3	float	1	regional and tissue volume	Volume of SubCortGray in the whole brain generated by subcortical volumetric segmentation (aseg)	21282	21262	21270	10686	-	-	31968	31943	31954	0.3311	0.0251
0169	26518	aseg global volume TotalGray	mm3	float	1	regional and tissue volume	Volume of TotalGray in the whole brain generated by subcortical volumetric segmentation (aseg)	21282	21262	21270	10686	-	-	31968	31943	31954	0.2154	0.0204
0170	26519	aseg global volume SupraTentorial	mm3	float	1	regional and tissue volume	Volume of SupraTentorial in the whole brain generated by subcortical volumetric segmentation (aseg)	21282	21262	21270	10686	-	-	31968	31943	31954	0.2762	0.0248
0171	26520	aseg global volume SupraTentorialNotVent	mm3	float	1	regional and tissue volume	Volume of SupraTentorialNotVent in the whole brain generated by subcortical volumetric segmentation (aseg)	21282	21262	21270	10686	-	-	31968	31943	31954	0.2736	0.0242
0172	26521	aseg global volume EstimatedTotalIntraCranial	mm3	float	1	regional and tissue volume	Volume of EstimatedTotalIntraCranial in the whole brain generated by subcortical volumetric segmentation (aseg)	21282	21262	21270	10686	-	-	31968	31943	31954	0.1754	0.0223
0173	26522	aseg global volume VentricleChoroid	mm3	float	1	regional and tissue volume	Volume of VentricleChoroid in the whole brain generated by subcortical volumetric segmentation (aseg)	21282	21262	21270	10686	-	-	31968	31943	31954	0.2814	0.0252
0174	26523	aseg global volume 3rd-Ventricle	mm3	float	1	regional and tissue volume	Volume of 3rd-Ventricle in the whole brain generated by subcortical volumetric segmentation (aseg)	21282	21262	21270	10686	-	-	31968	31943	31954	0.2812	0.0245
0175	26524	aseg global volume 4th-Ventricle	mm3	float	1	regional and tissue volume	Volume of 4th-Ventricle in the whole brain generated by subcortical volumetric segmentation (aseg)	21282	21262	21270	10686	-	-	31968	31943	31954	0.34	0.0275
0176	26525	aseg global volume 5th-Ventricle	mm3	float	1	regional and tissue volume	Volume of 5th-Ventricle in the whole brain generated by subcortical volumetric segmentation (aseg)	21282	21262	21270	10686	10681	10684	31968	31943	31954	-0.005	0.0138
0177	26526	aseg global volume Brain-Stem	mm3	float	1	regional and tissue volume	Volume of Brain-Stem in the whole brain generated by subcortical volumetric segmentation (aseg)	21282	21262	21270	10686	10681	10684	31968	31943	31954	0.3966	0.0304
0178	26527	aseg global volume CSF	mm3	float	1	regional and tissue volume	Volume of CSF in the whole brain generated by subcortical volumetric segmentation (aseg)	21282	21262	21270	10686	-	-	31968	31943	31954	0.2719	0.0227
0179	26528	aseg global volume WM-hypointensities	mm3	float	1	regional and tissue volume	Volume of WM-hypointensities in the whole brain generated by subcortical volumetric segmentation (aseg)	21282	21262	21270	10686	-	-	31968	31943	31954	0.2304	0.0228
0180	26529	aseg global volume non-WM-hypointensities	mm3	float	1	regional and tissue volume	Volume of non-WM-hypointensities in the whole brain generated by subcortical volumetric segmentation (aseg)	21282	21262	21270	10686	-	-	31968	31943	31954	0.0038	0.0122
0181	26530	aseg global volume Optic-Chiasm	mm3	float	1	regional and tissue volume	Volume of Optic-Chiasm in the whole brain generated by subcortical volumetric segmentation (aseg)	21282	21262	21270	10686	-	-	31968	31943	31954	0.1666	0.0266
0182	26531	aseg global volume CC-Posterior	mm3	float	1	regional and tissue volume	Volume of CC-Posterior in the whole brain generated by subcortical volumetric segmentation (aseg)	21282	21262	21270	10686	-	-	31968	31943	31954	0.3351	0.0243
0183	26532	aseg global volume CC-Mid-Posterior	mm3	float	1	regional and tissue volume	Volume of CC-Mid-Posterior in the whole brain generated by subcortical volumetric segmentation (aseg)	21282	21262	21270	10686	-	-	31968	31943	31954	0.1606	0.0169
0184	26533	aseg global volume CC-Central	mm3	float	1	regional and tissue volume	Volume of CC-Central in the whole brain generated by subcortical volumetric segmentation (aseg)	21282	21262	21270	10686	-	-	31968	31943	31954	0.2182	0.0168
0185	26534	aseg global volume CC-Mid-Anterior	mm3	float	1	regional and tissue volume	Volume of CC-Mid-Anterior in the whole brain generated by subcortical volumetric segmentation (aseg)	21282	21262	21270	10686	-	-	31968	31943	31954	0.2208	0.0195
0186	26535	aseg global volume CC-Anterior	mm3	float	1	regional and tissue volume	Volume of CC-Anterior in the whole brain generated by subcortical volumetric segmentation (aseg)	21282	21262	21270	10686	-	-	31968	31943	31954	0.2547	0.0224
0187	26536	aseg global volume-ratio BrainSegVol-to-eTIV	ratio	float	1	regional and tissue volume	Volume-ratio of BrainSegVol-to-eTIV in the whole brain generated by subcortical volumetric segmentation (aseg)	21282	21262	21270	10686	-	-	31968	31943	31954	0.2342	0.0215
0188	26537	aseg global volume-ratio MaskVol-to-eTIV	ratio	float	1	regional and tissue volume	Volume-ratio of MaskVol-to-eTIV in the whole brain generated by subcortical volumetric segmentation (aseg)	21282	21262	21270	10686	-	-	31968	31943	31954	0.1028	0.0179
0189	26552	aseg lh volume Cortex	mm3	float	1	regional and tissue volume	Volume of Cortex in the left hemisphere generated by subcortical volumetric segmentation (aseg)	21282	21262	21270	10686	-	-	31968	31943	31954	0.2072	0.0194
0190	26553	aseg lh volume CerebralWhiteMatter	mm3	float	1	regional and tissue volume	Volume of CerebralWhiteMatter in the left hemisphere generated by subcortical volumetric segmentation (aseg)	21282	21262	21270	10686	-	-	31968	31943	31954	0.335	0.0273
0191	26554	aseg lh volume Lateral-Ventricle	mm3	float	1	regional and tissue volume	Volume of Lateral-Ventricle in the left hemisphere generated by subcortical volumetric segmentation (aseg)	21282	21262	21270	10686	-	-	31968	31943	31954	0.2736	0.0244
0192	26555	aseg lh volume Inf-Lat-Vent	mm3	float	1	regional and tissue volume	Volume of Inf-Lat-Vent in the left hemisphere generated by subcortical volumetric segmentation (aseg)	21282	21262	21270	10686	-	-	31968	31943	31954	0.1404	0.0182
0193	26556	aseg lh volume Cerebellum-White-Matter	mm3	float	1	regional and tissue volume	Volume of Cerebellum-White-Matter in the left hemisphere generated by subcortical volumetric segmentation (aseg)	21282	21262	21270	10686	-	-	31968	31943	31954	0.3215	0.0279
0194	26557	aseg lh volume Cerebellum-Cortex	mm3	float	1	regional and tissue volume	Volume of Cerebellum-Cortex in the left hemisphere generated by subcortical volumetric segmentation (aseg)	21282	21262	21270	10686	-	-	31968	31943	31954	0.3541	0.0289
0195	26558	aseg lh volume Thalamus-Proper	mm3	float	1	regional and tissue volume	Volume of Thalamus-Proper in the left hemisphere generated by subcortical volumetric segmentation (aseg)	21282	21262	21270	10685	-	-	31967	31942	31953	0.2775	0.0237
0196	26559	aseg lh volume Caudate	mm3	float	1	regional and tissue volume	Volume of Caudate in the left hemisphere generated by subcortical volumetric segmentation (aseg)	21282	21262	21270	10686	-	-	31968	31943	31954	0.3485	0.0266
0197	26560	aseg lh volume Putamen	mm3	float	1	regional and tissue volume	Volume of Putamen in the left hemisphere generated by subcortical volumetric segmentation (aseg)	21282	21262	21270	10686	-	-	31968	31943	31954	0.3205	0.0274
0198	26561	aseg lh volume Pallidum	mm3	float	1	regional and tissue volume	Volume of Pallidum in the left hemisphere generated by subcortical volumetric segmentation (aseg)	21282	21262	21270	10686	-	-	31968	31943	31954	0.3026	0.0222
0199	26562	aseg lh volume Hippocampus	mm3	float	1	regional and tissue volume	Volume of Hippocampus in the left hemisphere generated by subcortical volumetric segmentation (aseg)	21282	21262	21270	10686	-	-	31968	31943	31954	0.2635	0.0231
0200	26563	aseg lh volume Amygdala	mm3	float	1	regional and tissue volume	Volume of Amygdala in the left hemisphere generated by subcortical volumetric segmentation (aseg)	21282	21262	21270	10686	-	-	31968	31943	31954	0.2236	0.0188
0201	26564	aseg lh volume Accumbens-area	mm3	float	1	regional and tissue volume	Volume of Accumbens-area in the left hemisphere generated by subcortical volumetric segmentation (aseg)	21282	21262	21270	10686	-	-	31968	31943	31954	0.2373	0.0218
0202	26565	aseg lh volume VentralDC	mm3	float	1	regional and tissue volume	Volume of VentralDC in the left hemisphere generated by subcortical volumetric segmentation (aseg)	21282	21262	21270	10686	10681	10684	31968	31943	31954	0.3116	0.0282
0203	26566	aseg lh volume vessel	mm3	float	1	regional and tissue volume	Volume of vessel in the left hemisphere generated by subcortical volumetric segmentation (aseg)	21282	21262	21270	10686	-	-	31968	31943	31954	0.1061	0.0161
0204	26567	aseg lh volume choroid-plexus	mm3	float	1	regional and tissue volume	Volume of choroid-plexus in the left hemisphere generated by subcortical volumetric segmentation (aseg)	21282	21262	21270	10686	-	-	31968	31943	31954	0.2388	0.0212
0205	26568	aseg lh number HolesBeforeFixing	count	int	1	regional and tissue volume	Number of HolesBeforeFixing in the left hemisphere generated by subcortical volumetric segmentation (aseg)	21282	21262	21270	10686	-	-	31968	31943	31954	0.1554	0.0192
0206	26583	aseg rh volume Cortex	mm3	float	1	regional and tissue volume	Volume of Cortex in the right hemisphere generated by subcortical volumetric segmentation (aseg)	21282	21262	21270	10686	-	-	31968	31943	31954	0.192	0.0185
0207	26584	aseg rh volume CerebralWhiteMatter	mm3	float	1	regional and tissue volume	Volume of CerebralWhiteMatter in the right hemisphere generated by subcortical volumetric segmentation (aseg)	21282	21262	21270	10686	-	-	31968	31943	31954	0.3422	0.0282
0208	26585	aseg rh volume Lateral-Ventricle	mm3	float	1	regional and tissue volume	Volume of Lateral-Ventricle in the right hemisphere generated by subcortical volumetric segmentation (aseg)	21282	21262	21270	10686	-	-	31968	31943	31954	0.263	0.0248
0209	26586	aseg rh volume Inf-Lat-Vent	mm3	float	1	regional and tissue volume	Volume of Inf-Lat-Vent in the right hemisphere generated by subcortical volumetric segmentation (aseg)	21282	21262	21270	10686	-	-	31968	31943	31954	0.1283	0.016
0210	26587	aseg rh volume Cerebellum-White-Matter	mm3	float	1	regional and tissue volume	Volume of Cerebellum-White-Matter in the right hemisphere generated by subcortical volumetric segmentation (aseg)	21282	21262	21270	10686	-	-	31968	31943	31954	0.2949	0.0262
0211	26588	aseg rh volume Cerebellum-Cortex	mm3	float	1	regional and tissue volume	Volume of Cerebellum-Cortex in the right hemisphere generated by subcortical volumetric segmentation (aseg)	21282	21262	21270	10686	-	-	31968	31943	31954	0.3495	0.0301
0212	26589	aseg rh volume Thalamus-Proper	mm3	float	1	regional and tissue volume	Volume of Thalamus-Proper in the right hemisphere generated by subcortical volumetric segmentation (aseg)	21282	21262	21270	10685	-	-	31967	31942	31953	0.3057	0.024
0213	26590	aseg rh volume Caudate	mm3	float	1	regional and tissue volume	Volume of Caudate in the right hemisphere generated by subcortical volumetric segmentation (aseg)	21282	21262	21270	10686	-	-	31968	31943	31954	0.3354	0.0261
0214	26591	aseg rh volume Putamen	mm3	float	1	regional and tissue volume	Volume of Putamen in the right hemisphere generated by subcortical volumetric segmentation (aseg)	21282	21262	21270	10686	-	-	31968	31943	31954	0.3383	0.0271
0215	26592	aseg rh volume Pallidum	mm3	float	1	regional and tissue volume	Volume of Pallidum in the right hemisphere generated by subcortical volumetric segmentation (aseg)	21282	21262	21270	10686	-	-	31968	31943	31954	0.3174	0.022
0216	26593	aseg rh volume Hippocampus	mm3	float	1	regional and tissue volume	Volume of Hippocampus in the right hemisphere generated by subcortical volumetric segmentation (aseg)	21282	21262	21270	10686	-	-	31968	31943	31954	0.2878	0.0244
0217	26594	aseg rh volume Amygdala	mm3	float	1	regional and tissue volume	Volume of Amygdala in the right hemisphere generated by subcortical volumetric segmentation (aseg)	21282	21262	21270	10686	-	-	31968	31943	31954	0.2355	0.0217
0218	26595	aseg rh volume Accumbens-area	mm3	float	1	regional and tissue volume	Volume of Accumbens-area in the right hemisphere generated by subcortical volumetric segmentation (aseg)	21282	21262	21270	10686	-	-	31968	31943	31954	0.2559	0.0237
0219	26596	aseg rh volume VentralDC	mm3	float	1	regional and tissue volume	Volume of VentralDC in the right hemisphere generated by subcortical volumetric segmentation (aseg)	21282	21262	21270	10686	-	-	31968	31943	31954	0.3307	0.0268
0220	26597	aseg rh volume vessel	mm3	float	1	regional and tissue volume	Volume of vessel in the right hemisphere generated by subcortical volumetric segmentation (aseg)	21282	21262	21270	10686	-	-	31968	31943	31954	0.1038	0.0187
0221	26598	aseg rh volume choroid-plexus	mm3	float	1	regional and tissue volume	Volume of choroid-plexus in the right hemisphere generated by subcortical volumetric segmentation (aseg)	21282	21262	21270	10686	-	-	31968	31943	31954	0.2174	0.0211
0222	26599	aseg rh number HolesBeforeFixing	count	int	1	regional and tissue volume	Number of HolesBeforeFixing in the right hemisphere generated by subcortical volumetric segmentation (aseg)	21282	21262	21270	10686	-	-	31968	31943	31954	0.1317	0.0207
0223	26600	AmygNuclei lh volume Lateral-nucleus	mm3	float	1	regional and tissue volume	Volume of Lateral-nucleus in the left hemisphere generated by subcortical volumetric sub-segmentation of the Amygdala Nuclei	21282	21262	21270	10686	-	-	31968	31943	31954	0.2352	0.0202
0224	26601	AmygNuclei lh volume Basal-nucleus	mm3	float	1	regional and tissue volume	Volume of Basal-nucleus in the left hemisphere generated by subcortical volumetric sub-segmentation of the Amygdala Nuclei	21282	21262	21270	10686	-	-	31968	31943	31954	0.1961	0.0173
0225	26602	AmygNuclei lh volume Accessory-Basal-nucleus	mm3	float	1	regional and tissue volume	Volume of Accessory-Basal-nucleus in the left hemisphere generated by subcortical volumetric sub-segmentation of the Amygdala Nuclei	21282	21262	21270	10686	-	-	31968	31943	31954	0.1722	0.0171
0226	26603	AmygNuclei lh volume Anterior-amygdaloid-area-AAA	mm3	float	1	regional and tissue volume	Volume of Anterior-amygdaloid-area-AAA in the left hemisphere generated by subcortical volumetric sub-segmentation of the Amygdala Nuclei	21282	21262	21270	10686	-	-	31968	31943	31954	0.1856	0.0188
0227	26604	AmygNuclei lh volume Central-nucleus	mm3	float	1	regional and tissue volume	Volume of Central-nucleus in the left hemisphere generated by subcortical volumetric sub-segmentation of the Amygdala Nuclei	21282	21262	21270	10686	-	-	31968	31943	31954	0.1383	0.0185
0228	26605	AmygNuclei lh volume Medial-nucleus	mm3	float	1	regional and tissue volume	Volume of Medial-nucleus in the left hemisphere generated by subcortical volumetric sub-segmentation of the Amygdala Nuclei	21282	21262	21270	10686	-	-	31968	31943	31954	0.1368	0.0168
0229	26606	AmygNuclei lh volume Cortical-nucleus	mm3	float	1	regional and tissue volume	Volume of Cortical-nucleus in the left hemisphere generated by subcortical volumetric sub-segmentation of the Amygdala Nuclei	21282	21262	21270	10686	-	-	31968	31943	31954	0.1425	0.018
0230	26607	AmygNuclei lh volume Corticoamygdaloid-transitio	mm3	float	1	regional and tissue volume	Volume of Corticoamygdaloid-transitio in the left hemisphere generated by subcortical volumetric sub-segmentation of the Amygdala Nuclei	21282	21262	21270	10686	-	-	31968	31943	31954	0.151	0.0175
0231	26608	AmygNuclei lh volume Paralaminar-nucleus	mm3	float	1	regional and tissue volume	Volume of Paralaminar-nucleus in the left hemisphere generated by subcortical volumetric sub-segmentation of the Amygdala Nuclei	21282	21262	21270	10686	-	-	31968	31943	31954	0.1771	0.0181
0232	26609	AmygNuclei lh volume Whole-amygdala	mm3	float	1	regional and tissue volume	Volume of Whole-amygdala in the left hemisphere generated by subcortical volumetric sub-segmentation of the Amygdala Nuclei	21282	21262	21270	10686	-	-	31968	31943	31954	0.2212	0.0181
0233	26610	AmygNuclei rh volume Lateral-nucleus	mm3	float	1	regional and tissue volume	Volume of Lateral-nucleus in the right hemisphere generated by subcortical volumetric sub-segmentation of the Amygdala Nuclei	21282	21262	21270	10686	-	-	31968	31943	31954	0.2626	0.0229
0234	26611	AmygNuclei rh volume Basal-nucleus	mm3	float	1	regional and tissue volume	Volume of Basal-nucleus in the right hemisphere generated by subcortical volumetric sub-segmentation of the Amygdala Nuclei	21282	21262	21270	10686	-	-	31968	31943	31954	0.2311	0.02
0235	26612	AmygNuclei rh volume Accessory-Basal-nucleus	mm3	float	1	regional and tissue volume	Volume of Accessory-Basal-nucleus in the right hemisphere generated by subcortical volumetric sub-segmentation of the Amygdala Nuclei	21282	21262	21270	10686	-	-	31968	31943	31954	0.1968	0.0195
0236	26613	AmygNuclei rh volume Anterior-amygdaloid-area-AAA	mm3	float	1	regional and tissue volume	Volume of Anterior-amygdaloid-area-AAA in the right hemisphere generated by subcortical volumetric sub-segmentation of the Amygdala Nuclei	21282	21262	21270	10686	-	-	31968	31943	31954	0.197	0.0189
0237	26614	AmygNuclei rh volume Central-nucleus	mm3	float	1	regional and tissue volume	Volume of Central-nucleus in the right hemisphere generated by subcortical volumetric sub-segmentation of the Amygdala Nuclei	21282	21262	21270	10686	-	-	31968	31943	31954	0.1559	0.0205
0238	26615	AmygNuclei rh volume Medial-nucleus	mm3	float	1	regional and tissue volume	Volume of Medial-nucleus in the right hemisphere generated by subcortical volumetric sub-segmentation of the Amygdala Nuclei	21282	21262	21270	10686	-	-	31968	31943	31954	0.1462	0.02
0239	26616	AmygNuclei rh volume Cortical-nucleus	mm3	float	1	regional and tissue volume	Volume of Cortical-nucleus in the right hemisphere generated by subcortical volumetric sub-segmentation of the Amygdala Nuclei	21282	21262	21270	10686	-	-	31968	31943	31954	0.1711	0.0207
0240	26617	AmygNuclei rh volume Corticoamygdaloid-transitio	mm3	float	1	regional and tissue volume	Volume of Corticoamygdaloid-transitio in the right hemisphere generated by subcortical volumetric sub-segmentation of the Amygdala Nuclei	21282	21262	21270	10686	-	-	31968	31943	31954	0.1655	0.0206
0241	26618	AmygNuclei rh volume Paralaminar-nucleus	mm3	float	1	regional and tissue volume	Volume of Paralaminar-nucleus in the right hemisphere generated by subcortical volumetric sub-segmentation of the Amygdala Nuclei	21282	21262	21270	10686	-	-	31968	31943	31954	0.1899	0.0211
0242	26619	AmygNuclei rh volume Whole-amygdala	mm3	float	1	regional and tissue volume	Volume of Whole-amygdala in the right hemisphere generated by subcortical volumetric sub-segmentation of the Amygdala Nuclei	21282	21262	21270	10686	-	-	31968	31943	31954	0.2429	0.0203
0243	26620	HippSubfield lh volume Hippocampal-tail	mm3	float	1	regional and tissue volume	Volume of Hippocampal-tail in the left hemisphere generated by subcortical volumetric sub-segmentation of the Hippocampal Subfields	21282	21262	21270	10686	-	-	31968	31943	31954	0.2178	0.0252
0244	26621	HippSubfield lh volume subiculum-body	mm3	float	1	regional and tissue volume	Volume of subiculum-body in the left hemisphere generated by subcortical volumetric sub-segmentation of the Hippocampal Subfields	21282	21262	21270	10686	10681	10684	31968	31943	31954	0.201	0.0313
0245	26622	HippSubfield lh volume CA1-body	mm3	float	1	regional and tissue volume	Volume of CA1-body in the left hemisphere generated by subcortical volumetric sub-segmentation of the Hippocampal Subfields	21282	21262	21270	10686	-	-	31968	31943	31954	0.2346	0.0215
0246	26623	HippSubfield lh volume subiculum-head	mm3	float	1	regional and tissue volume	Volume of subiculum-head in the left hemisphere generated by subcortical volumetric sub-segmentation of the Hippocampal Subfields	21282	21262	21270	10686	-	-	31968	31943	31954	0.2197	0.0188
0247	26624	HippSubfield lh volume hippocampal-fissure	mm3	float	1	regional and tissue volume	Volume of hippocampal-fissure in the left hemisphere generated by subcortical volumetric sub-segmentation of the Hippocampal Subfields	21282	21262	21270	10686	-	-	31968	31943	31954	0.1435	0.0209
0248	26625	HippSubfield lh volume presubiculum-head	mm3	float	1	regional and tissue volume	Volume of presubiculum-head in the left hemisphere generated by subcortical volumetric sub-segmentation of the Hippocampal Subfields	21282	21262	21270	10686	-	-	31968	31943	31954	0.139	0.0179
0249	26626	HippSubfield lh volume CA1-head	mm3	float	1	regional and tissue volume	Volume of CA1-head in the left hemisphere generated by subcortical volumetric sub-segmentation of the Hippocampal Subfields	21282	21262	21270	10686	-	-	31968	31943	31954	0.2374	0.0217
0250	26627	HippSubfield lh volume presubiculum-body	mm3	float	1	regional and tissue volume	Volume of presubiculum-body in the left hemisphere generated by subcortical volumetric sub-segmentation of the Hippocampal Subfields	21282	21262	21270	10686	-	-	31968	31943	31954	0.2229	0.0223
0251	26628	HippSubfield lh volume parasubiculum	mm3	float	1	regional and tissue volume	Volume of parasubiculum in the left hemisphere generated by subcortical volumetric sub-segmentation of the Hippocampal Subfields	21282	21262	21270	10686	-	-	31968	31943	31954	0.1303	0.0168
0252	26629	HippSubfield lh volume molecular-layer-HP-head	mm3	float	1	regional and tissue volume	Volume of molecular-layer-HP-head in the left hemisphere generated by subcortical volumetric sub-segmentation of the Hippocampal Subfields	21282	21262	21270	10686	-	-	31968	31943	31954	0.1907	0.0202
0253	26630	HippSubfield lh volume molecular-layer-HP-body	mm3	float	1	regional and tissue volume	Volume of molecular-layer-HP-body in the left hemisphere generated by subcortical volumetric sub-segmentation of the Hippocampal Subfields	21282	21262	21270	10686	-	-	31968	31943	31954	0.1503	0.0173
0254	26631	HippSubfield lh volume GC-ML-DG-head	mm3	float	1	regional and tissue volume	Volume of GC-ML-DG-head in the left hemisphere generated by subcortical volumetric sub-segmentation of the Hippocampal Subfields	21282	21262	21270	10686	-	-	31968	31943	31954	0.2192	0.0216
0255	26632	HippSubfield lh volume CA3-body	mm3	float	1	regional and tissue volume	Volume of CA3-body in the left hemisphere generated by subcortical volumetric sub-segmentation of the Hippocampal Subfields	21282	21262	21270	10686	-	-	31968	31943	31954	0.2174	0.0227
0256	26633	HippSubfield lh volume GC-ML-DG-body	mm3	float	1	regional and tissue volume	Volume of GC-ML-DG-body in the left hemisphere generated by subcortical volumetric sub-segmentation of the Hippocampal Subfields	21282	21262	21270	10686	-	-	31968	31943	31954	0.2125	0.0248
0257	26634	HippSubfield lh volume CA4-head	mm3	float	1	regional and tissue volume	Volume of CA4-head in the left hemisphere generated by subcortical volumetric sub-segmentation of the Hippocampal Subfields	21282	21262	21270	10686	-	-	31968	31943	31954	0.2118	0.0215
0258	26635	HippSubfield lh volume CA4-body	mm3	float	1	regional and tissue volume	Volume of CA4-body in the left hemisphere generated by subcortical volumetric sub-segmentation of the Hippocampal Subfields	21282	21262	21270	10686	-	-	31968	31943	31954	0.2271	0.0241
0259	26636	HippSubfield lh volume fimbria	mm3	float	1	regional and tissue volume	Volume of fimbria in the left hemisphere generated by subcortical volumetric sub-segmentation of the Hippocampal Subfields	21282	21262	21270	10686	-	-	31968	31943	31954	0.1533	0.0187
0260	26637	HippSubfield lh volume CA3-head	mm3	float	1	regional and tissue volume	Volume of CA3-head in the left hemisphere generated by subcortical volumetric sub-segmentation of the Hippocampal Subfields	21282	21262	21270	10686	-	-	31968	31943	31954	0.2384	0.022
0261	26638	HippSubfield lh volume HATA	mm3	float	1	regional and tissue volume	Volume of HATA in the left hemisphere generated by subcortical volumetric sub-segmentation of the Hippocampal Subfields	21282	21262	21270	10686	-	-	31968	31943	31954	0.1311	0.0186
0262	26639	HippSubfield lh volume Whole-hippocampal-body	mm3	float	1	regional and tissue volume	Volume of Whole-hippocampal-body in the left hemisphere generated by subcortical volumetric sub-segmentation of the Hippocampal Subfields	21282	21262	21270	10686	-	-	31968	31943	31954	0.2429	0.0272
0263	26640	HippSubfield lh volume Whole-hippocampal-head	mm3	float	1	regional and tissue volume	Volume of Whole-hippocampal-head in the left hemisphere generated by subcortical volumetric sub-segmentation of the Hippocampal Subfields	21282	21262	21270	10686	-	-	31968	31943	31954	0.2566	0.0233
0264	26641	HippSubfield lh volume Whole-hippocampus	mm3	float	1	regional and tissue volume	Volume of Whole-hippocampus in the left hemisphere generated by subcortical volumetric sub-segmentation of the Hippocampal Subfields	21282	21262	21270	10686	-	-	31968	31943	31954	0.2747	0.0251
0265	26642	HippSubfield rh volume Hippocampal-tail	mm3	float	1	regional and tissue volume	Volume of Hippocampal-tail in the right hemisphere generated by subcortical volumetric sub-segmentation of the Hippocampal Subfields	21282	21262	21270	10686	-	-	31968	31943	31954	0.2471	0.0246
0266	26643	HippSubfield rh volume subiculum-body	mm3	float	1	regional and tissue volume	Volume of subiculum-body in the right hemisphere generated by subcortical volumetric sub-segmentation of the Hippocampal Subfields	21282	21262	21270	10686	-	-	31968	31943	31954	0.2381	0.0243
0267	26644	HippSubfield rh volume CA1-body	mm3	float	1	regional and tissue volume	Volume of CA1-body in the right hemisphere generated by subcortical volumetric sub-segmentation of the Hippocampal Subfields	21282	21262	21270	10686	-	-	31968	31943	31954	0.2098	0.0192
0268	26645	HippSubfield rh volume subiculum-head	mm3	float	1	regional and tissue volume	Volume of subiculum-head in the right hemisphere generated by subcortical volumetric sub-segmentation of the Hippocampal Subfields	21282	21262	21270	10686	-	-	31968	31943	31954	0.2484	0.0221
0269	26646	HippSubfield rh volume hippocampal-fissure	mm3	float	1	regional and tissue volume	Volume of hippocampal-fissure in the right hemisphere generated by subcortical volumetric sub-segmentation of the Hippocampal Subfields	21282	21262	21270	10686	-	-	31968	31943	31954	0.1777	0.0192
0270	26647	HippSubfield rh volume presubiculum-head	mm3	float	1	regional and tissue volume	Volume of presubiculum-head in the right hemisphere generated by subcortical volumetric sub-segmentation of the Hippocampal Subfields	21282	21262	21270	10686	-	-	31968	31943	31954	0.1876	0.0188
0271	26648	HippSubfield rh volume CA1-head	mm3	float	1	regional and tissue volume	Volume of CA1-head in the right hemisphere generated by subcortical volumetric sub-segmentation of the Hippocampal Subfields	21282	21262	21270	10686	-	-	31968	31943	31954	0.2559	0.023
0272	26649	HippSubfield rh volume presubiculum-body	mm3	float	1	regional and tissue volume	Volume of presubiculum-body in the right hemisphere generated by subcortical volumetric sub-segmentation of the Hippocampal Subfields	21282	21262	21270	10686	-	-	31968	31943	31954	0.2212	0.0184
0273	26650	HippSubfield rh volume parasubiculum	mm3	float	1	regional and tissue volume	Volume of parasubiculum in the right hemisphere generated by subcortical volumetric sub-segmentation of the Hippocampal Subfields	21282	21262	21270	10686	-	-	31968	31943	31954	0.1259	0.0158
0274	26651	HippSubfield rh volume molecular-layer-HP-head	mm3	float	1	regional and tissue volume	Volume of molecular-layer-HP-head in the right hemisphere generated by subcortical volumetric sub-segmentation of the Hippocampal Subfields	21282	21262	21270	10686	-	-	31968	31943	31954	0.2014	0.0197
0275	26652	HippSubfield rh volume molecular-layer-HP-body	mm3	float	1	regional and tissue volume	Volume of molecular-layer-HP-body in the right hemisphere generated by subcortical volumetric sub-segmentation of the Hippocampal Subfields	21282	21262	21270	10686	-	-	31968	31943	31954	0.178	0.0217
0276	26653	HippSubfield rh volume GC-ML-DG-head	mm3	float	1	regional and tissue volume	Volume of GC-ML-DG-head in the right hemisphere generated by subcortical volumetric sub-segmentation of the Hippocampal Subfields	21282	21262	21270	10686	-	-	31968	31943	31954	0.2418	0.0218
0277	26654	HippSubfield rh volume CA3-body	mm3	float	1	regional and tissue volume	Volume of CA3-body in the right hemisphere generated by subcortical volumetric sub-segmentation of the Hippocampal Subfields	21282	21262	21270	10686	-	-	31968	31943	31954	0.2106	0.0212
0278	26655	HippSubfield rh volume GC-ML-DG-body	mm3	float	1	regional and tissue volume	Volume of GC-ML-DG-body in the right hemisphere generated by subcortical volumetric sub-segmentation of the Hippocampal Subfields	21282	21262	21270	10686	-	-	31968	31943	31954	0.215	0.0234
0279	26656	HippSubfield rh volume CA4-head	mm3	float	1	regional and tissue volume	Volume of CA4-head in the right hemisphere generated by subcortical volumetric sub-segmentation of the Hippocampal Subfields	21282	21262	21270	10686	-	-	31968	31943	31954	0.2229	0.0215
0280	26657	HippSubfield rh volume CA4-body	mm3	float	1	regional and tissue volume	Volume of CA4-body in the right hemisphere generated by subcortical volumetric sub-segmentation of the Hippocampal Subfields	21282	21262	21270	10686	-	-	31968	31943	31954	0.2274	0.0263
0281	26658	HippSubfield rh volume fimbria	mm3	float	1	regional and tissue volume	Volume of fimbria in the right hemisphere generated by subcortical volumetric sub-segmentation of the Hippocampal Subfields	21282	21262	21270	10686	-	-	31968	31943	31954	0.146	0.0185
0282	26659	HippSubfield rh volume CA3-head	mm3	float	1	regional and tissue volume	Volume of CA3-head in the right hemisphere generated by subcortical volumetric sub-segmentation of the Hippocampal Subfields	21282	21262	21270	10686	-	-	31968	31943	31954	0.231	0.0218
0283	26660	HippSubfield rh volume HATA	mm3	float	1	regional and tissue volume	Volume of HATA in the right hemisphere generated by subcortical volumetric sub-segmentation of the Hippocampal Subfields	21282	21262	21270	10686	-	-	31968	31943	31954	0.145	0.0173
0284	26661	HippSubfield rh volume Whole-hippocampal-body	mm3	float	1	regional and tissue volume	Volume of Whole-hippocampal-body in the right hemisphere generated by subcortical volumetric sub-segmentation of the Hippocampal Subfields	21282	21262	21270	10686	-	-	31968	31943	31954	0.2663	0.025
0285	26662	HippSubfield rh volume Whole-hippocampal-head	mm3	float	1	regional and tissue volume	Volume of Whole-hippocampal-head in the right hemisphere generated by subcortical volumetric sub-segmentation of the Hippocampal Subfields	21282	21262	21270	10686	-	-	31968	31943	31954	0.28	0.0252
0286	26663	HippSubfield rh volume Whole-hippocampus	mm3	float	1	regional and tissue volume	Volume of Whole-hippocampus in the right hemisphere generated by subcortical volumetric sub-segmentation of the Hippocampal Subfields	21282	21262	21270	10686	-	-	31968	31943	31954	0.3022	0.0267
0287	26664	ThalamNuclei lh volume MGN	mm3	float	1	regional and tissue volume	Volume of MGN in the left hemisphere generated by subcortical volumetric sub-segmentation of the Thalamic Nuclei	21282	21262	21270	10686	-	-	31968	31943	31954	0.1724	0.0193
0288	26665	ThalamNuclei lh volume LGN	mm3	float	1	regional and tissue volume	Volume of LGN in the left hemisphere generated by subcortical volumetric sub-segmentation of the Thalamic Nuclei	21282	21262	21270	10686	-	-	31968	31943	31954	0.1652	0.0185
0289	26666	ThalamNuclei lh volume PuI	mm3	float	1	regional and tissue volume	Volume of PuI in the left hemisphere generated by subcortical volumetric sub-segmentation of the Thalamic Nuclei	21282	21262	21270	10686	-	-	31968	31943	31954	0.2172	0.0174
0290	26667	ThalamNuclei lh volume PuM	mm3	float	1	regional and tissue volume	Volume of PuM in the left hemisphere generated by subcortical volumetric sub-segmentation of the Thalamic Nuclei	21282	21262	21270	10686	-	-	31968	31943	31954	0.2281	0.0201
0291	26668	ThalamNuclei lh volume L-Sg	mm3	float	1	regional and tissue volume	Volume of L-Sg in the left hemisphere generated by subcortical volumetric sub-segmentation of the Thalamic Nuclei	21282	21262	21270	10686	-	-	31968	31943	31954	0.1988	0.0199
0292	26669	ThalamNuclei lh volume VPL	mm3	float	1	regional and tissue volume	Volume of VPL in the left hemisphere generated by subcortical volumetric sub-segmentation of the Thalamic Nuclei	21282	21262	21270	10686	-	-	31968	31943	31954	0.2383	0.0206
0293	26670	ThalamNuclei lh volume CM	mm3	float	1	regional and tissue volume	Volume of CM in the left hemisphere generated by subcortical volumetric sub-segmentation of the Thalamic Nuclei	21282	21262	21270	10686	-	-	31968	31943	31954	0.2773	0.0239
0294	26671	ThalamNuclei lh volume VLa	mm3	float	1	regional and tissue volume	Volume of VLa in the left hemisphere generated by subcortical volumetric sub-segmentation of the Thalamic Nuclei	21282	21262	21270	10686	-	-	31968	31943	31954	0.3331	0.0251
0295	26672	ThalamNuclei lh volume PuA	mm3	float	1	regional and tissue volume	Volume of PuA in the left hemisphere generated by subcortical volumetric sub-segmentation of the Thalamic Nuclei	21282	21262	21270	10686	-	-	31968	31943	31954	0.199	0.0195
0296	26673	ThalamNuclei lh volume MDm	mm3	float	1	regional and tissue volume	Volume of MDm in the left hemisphere generated by subcortical volumetric sub-segmentation of the Thalamic Nuclei	21282	21262	21270	10686	-	-	31968	31943	31954	0.2061	0.02
0297	26674	ThalamNuclei lh volume Pf	mm3	float	1	regional and tissue volume	Volume of Pf in the left hemisphere generated by subcortical volumetric sub-segmentation of the Thalamic Nuclei	21282	21262	21270	10686	-	-	31968	31943	31954	0.2282	0.0217
0298	26675	ThalamNuclei lh volume VAmc	mm3	float	1	regional and tissue volume	Volume of VAmc in the left hemisphere generated by subcortical volumetric sub-segmentation of the Thalamic Nuclei	21282	21262	21270	10686	-	-	31968	31943	31954	0.2502	0.0234
0299	26676	ThalamNuclei lh volume MDl	mm3	float	1	regional and tissue volume	Volume of MDl in the left hemisphere generated by subcortical volumetric sub-segmentation of the Thalamic Nuclei	21282	21262	21270	10686	-	-	31968	31943	31954	0.2128	0.0202
0300	26677	ThalamNuclei lh volume CeM	mm3	float	1	regional and tissue volume	Volume of CeM in the left hemisphere generated by subcortical volumetric sub-segmentation of the Thalamic Nuclei	21282	21262	21270	10686	-	-	31968	31943	31954	0.2515	0.0209
0301	26678	ThalamNuclei lh volume VA	mm3	float	1	regional and tissue volume	Volume of VA in the left hemisphere generated by subcortical volumetric sub-segmentation of the Thalamic Nuclei	21282	21262	21270	10686	-	-	31968	31943	31954	0.2884	0.0217
0302	26679	ThalamNuclei lh volume MV(Re)	mm3	float	1	regional and tissue volume	Volume of MV(Re) in the left hemisphere generated by subcortical volumetric sub-segmentation of the Thalamic Nuclei	21282	21262	21270	10686	-	-	31968	31943	31954	0.217	0.0195
0303	26680	ThalamNuclei lh volume VM	mm3	float	1	regional and tissue volume	Volume of VM in the left hemisphere generated by subcortical volumetric sub-segmentation of the Thalamic Nuclei	21282	21262	21270	10686	-	-	31968	31943	31954	0.2278	0.0203
0304	26681	ThalamNuclei lh volume CL	mm3	float	1	regional and tissue volume	Volume of CL in the left hemisphere generated by subcortical volumetric sub-segmentation of the Thalamic Nuclei	21282	21262	21270	10686	-	-	31968	31943	31954	0.221	0.0192
0305	26682	ThalamNuclei lh volume PuL	mm3	float	1	regional and tissue volume	Volume of PuL in the left hemisphere generated by subcortical volumetric sub-segmentation of the Thalamic Nuclei	21282	21262	21270	10686	-	-	31968	31943	31954	0.2217	0.0193
0306	26683	ThalamNuclei lh volume Pt	mm3	float	1	regional and tissue volume	Volume of Pt in the left hemisphere generated by subcortical volumetric sub-segmentation of the Thalamic Nuclei	21282	21262	21270	10686	-	-	31968	31943	31954	0.194	0.0179
0307	26684	ThalamNuclei lh volume AV	mm3	float	1	regional and tissue volume	Volume of AV in the left hemisphere generated by subcortical volumetric sub-segmentation of the Thalamic Nuclei	21282	21262	21270	10686	-	-	31968	31943	31954	0.2117	0.0182
0308	26685	ThalamNuclei lh volume Pc	mm3	float	1	regional and tissue volume	Volume of Pc in the left hemisphere generated by subcortical volumetric sub-segmentation of the Thalamic Nuclei	21282	21262	21270	10686	-	-	31968	31943	31954	0.2199	0.0243
0309	26686	ThalamNuclei lh volume VLp	mm3	float	1	regional and tissue volume	Volume of VLp in the left hemisphere generated by subcortical volumetric sub-segmentation of the Thalamic Nuclei	21282	21262	21270	10686	-	-	31968	31943	31954	0.3294	0.0248
0310	26687	ThalamNuclei lh volume LP	mm3	float	1	regional and tissue volume	Volume of LP in the left hemisphere generated by subcortical volumetric sub-segmentation of the Thalamic Nuclei	21282	21262	21270	10686	-	-	31968	31943	31954	0.2727	0.0197
0311	26688	ThalamNuclei rh volume LGN	mm3	float	1	regional and tissue volume	Volume of LGN in the right hemisphere generated by subcortical volumetric sub-segmentation of the Thalamic Nuclei	21282	21262	21270	10686	-	-	31968	31943	31954	0.1845	0.0181
0312	26689	ThalamNuclei rh volume MGN	mm3	float	1	regional and tissue volume	Volume of MGN in the right hemisphere generated by subcortical volumetric sub-segmentation of the Thalamic Nuclei	21282	21262	21270	10686	-	-	31968	31943	31954	0.191	0.0183
0313	26690	ThalamNuclei rh volume PuI	mm3	float	1	regional and tissue volume	Volume of PuI in the right hemisphere generated by subcortical volumetric sub-segmentation of the Thalamic Nuclei	21282	21262	21270	10686	-	-	31968	31943	31954	0.2479	0.0204
0314	26691	ThalamNuclei rh volume PuM	mm3	float	1	regional and tissue volume	Volume of PuM in the right hemisphere generated by subcortical volumetric sub-segmentation of the Thalamic Nuclei	21282	21262	21270	10686	-	-	31968	31943	31954	0.2693	0.0211
0315	26692	ThalamNuclei rh volume L-Sg	mm3	float	1	regional and tissue volume	Volume of L-Sg in the right hemisphere generated by subcortical volumetric sub-segmentation of the Thalamic Nuclei	21282	21262	21270	10686	-	-	31968	31943	31954	0.1621	0.0202
0316	26693	ThalamNuclei rh volume VPL	mm3	float	1	regional and tissue volume	Volume of VPL in the right hemisphere generated by subcortical volumetric sub-segmentation of the Thalamic Nuclei	21282	21262	21270	10686	-	-	31968	31943	31954	0.2674	0.0214
0317	26694	ThalamNuclei rh volume CM	mm3	float	1	regional and tissue volume	Volume of CM in the right hemisphere generated by subcortical volumetric sub-segmentation of the Thalamic Nuclei	21282	21262	21270	10686	-	-	31968	31943	31954	0.2748	0.0239
0318	26695	ThalamNuclei rh volume VLa	mm3	float	1	regional and tissue volume	Volume of VLa in the right hemisphere generated by subcortical volumetric sub-segmentation of the Thalamic Nuclei	21282	21262	21270	10686	-	-	31968	31943	31954	0.3449	0.0252
0319	26696	ThalamNuclei rh volume PuA	mm3	float	1	regional and tissue volume	Volume of PuA in the right hemisphere generated by subcortical volumetric sub-segmentation of the Thalamic Nuclei	21282	21262	21270	10686	-	-	31968	31943	31954	0.2216	0.0194
0320	26697	ThalamNuclei rh volume MDm	mm3	float	1	regional and tissue volume	Volume of MDm in the right hemisphere generated by subcortical volumetric sub-segmentation of the Thalamic Nuclei	21282	21262	21270	10686	-	-	31968	31943	31954	0.2153	0.0206
0321	26698	ThalamNuclei rh volume Pf	mm3	float	1	regional and tissue volume	Volume of Pf in the right hemisphere generated by subcortical volumetric sub-segmentation of the Thalamic Nuclei	21282	21262	21270	10686	-	-	31968	31943	31954	0.2246	0.0232
0322	26699	ThalamNuclei rh volume VAmc	mm3	float	1	regional and tissue volume	Volume of VAmc in the right hemisphere generated by subcortical volumetric sub-segmentation of the Thalamic Nuclei	21282	21262	21270	10686	-	-	31968	31943	31954	0.2608	0.0228
0323	26700	ThalamNuclei rh volume MDl	mm3	float	1	regional and tissue volume	Volume of MDl in the right hemisphere generated by subcortical volumetric sub-segmentation of the Thalamic Nuclei	21282	21262	21270	10686	-	-	31968	31943	31954	0.2072	0.0204
0324	26701	ThalamNuclei rh volume VA	mm3	float	1	regional and tissue volume	Volume of VA in the right hemisphere generated by subcortical volumetric sub-segmentation of the Thalamic Nuclei	21282	21262	21270	10686	-	-	31968	31943	31954	0.2988	0.0231
0325	26702	ThalamNuclei rh volume MV(Re)	mm3	float	1	regional and tissue volume	Volume of MV(Re) in the right hemisphere generated by subcortical volumetric sub-segmentation of the Thalamic Nuclei	21282	21262	21270	10686	-	-	31968	31943	31954	0.1909	0.0198
0326	26703	ThalamNuclei rh volume CeM	mm3	float	1	regional and tissue volume	Volume of CeM in the right hemisphere generated by subcortical volumetric sub-segmentation of the Thalamic Nuclei	21282	21262	21270	10686	-	-	31968	31943	31954	0.2379	0.021
0327	26704	ThalamNuclei rh volume VM	mm3	float	1	regional and tissue volume	Volume of VM in the right hemisphere generated by subcortical volumetric sub-segmentation of the Thalamic Nuclei	21282	21262	21270	10686	-	-	31968	31943	31954	0.269	0.0235
0328	26705	ThalamNuclei rh volume PuL	mm3	float	1	regional and tissue volume	Volume of PuL in the right hemisphere generated by subcortical volumetric sub-segmentation of the Thalamic Nuclei	21282	21262	21270	10686	-	-	31968	31943	31954	0.2297	0.0207
0329	26706	ThalamNuclei rh volume CL	mm3	float	1	regional and tissue volume	Volume of CL in the right hemisphere generated by subcortical volumetric sub-segmentation of the Thalamic Nuclei	21282	21262	21270	10686	-	-	31968	31943	31954	0.2011	0.0173
0330	26707	ThalamNuclei rh volume VLp	mm3	float	1	regional and tissue volume	Volume of VLp in the right hemisphere generated by subcortical volumetric sub-segmentation of the Thalamic Nuclei	21282	21262	21270	10686	-	-	31968	31943	31954	0.3345	0.0245
0331	26708	ThalamNuclei rh volume Pc	mm3	float	1	regional and tissue volume	Volume of Pc in the right hemisphere generated by subcortical volumetric sub-segmentation of the Thalamic Nuclei	21282	21262	21270	10686	-	-	31968	31943	31954	0.2127	0.0206
0332	26709	ThalamNuclei rh volume Pt	mm3	float	1	regional and tissue volume	Volume of Pt in the right hemisphere generated by subcortical volumetric sub-segmentation of the Thalamic Nuclei	21282	21262	21270	10686	-	-	31968	31943	31954	0.2155	0.0192
0333	26710	ThalamNuclei rh volume AV	mm3	float	1	regional and tissue volume	Volume of AV in the right hemisphere generated by subcortical volumetric sub-segmentation of the Thalamic Nuclei	21282	21262	21270	10686	-	-	31968	31943	31954	0.1904	0.0183
0334	26711	ThalamNuclei rh volume LP	mm3	float	1	regional and tissue volume	Volume of LP in the right hemisphere generated by subcortical volumetric sub-segmentation of the Thalamic Nuclei	21282	21262	21270	10686	-	-	31968	31943	31954	0.2826	0.0214
0335	26712	ThalamNuclei lh volume LD	mm3	float	1	regional and tissue volume	Volume of LD in the left hemisphere generated by subcortical volumetric sub-segmentation of the Thalamic Nuclei	21282	21262	21270	10686	-	-	31968	31943	31954	0.2471	0.0207
0336	26713	ThalamNuclei rh volume LD	mm3	float	1	regional and tissue volume	Volume of LD in the right hemisphere generated by subcortical volumetric sub-segmentation of the Thalamic Nuclei	21282	21262	21270	10686	-	-	31968	31943	31954	0.2501	0.0186
0337	26714	ThalamNuclei lh volume Whole-thalamus	mm3	float	1	regional and tissue volume	Volume of Whole-thalamus in the left hemisphere generated by subcortical volumetric sub-segmentation of the Thalamic Nuclei	21282	21262	21270	10686	-	-	31968	31943	31954	0.2937	0.0229
0338	26715	ThalamNuclei rh volume Whole-thalamus	mm3	float	1	regional and tissue volume	Volume of Whole-thalamus in the right hemisphere generated by subcortical volumetric sub-segmentation of the Thalamic Nuclei	21282	21262	21270	10686	-	-	31968	31943	31954	0.3244	0.0229
0339	26716	Brainstem global volume Medulla	mm3	float	1	regional and tissue volume	Volume of Medulla in the whole brain generated by subcortical volumetric sub-segmentation of the Brainstem	21282	21262	21270	10686	-	-	31968	31943	31954	0.4025	0.0297
0340	26717	Brainstem global volume Pons	mm3	float	1	regional and tissue volume	Volume of Pons in the whole brain generated by subcortical volumetric sub-segmentation of the Brainstem	21282	21262	21270	10686	10681	10684	31968	31943	31954	0.4035	0.0318
0341	26718	Brainstem global volume SCP	mm3	float	1	regional and tissue volume	Volume of SCP in the whole brain generated by subcortical volumetric sub-segmentation of the Brainstem	21282	21262	21270	10686	-	-	31968	31943	31954	0.2477	0.0208
0342	26719	Brainstem global volume Midbrain	mm3	float	1	regional and tissue volume	Volume of Midbrain in the whole brain generated by subcortical volumetric sub-segmentation of the Brainstem	21282	21262	21270	10686	-	-	31968	31943	31954	0.3693	0.0294
0343	26720	Brainstem global volume Whole-brainstem	mm3	float	1	regional and tissue volume	Volume of Whole-brainstem in the whole brain generated by subcortical volumetric sub-segmentation of the Brainstem	21282	21262	21270	10686	10681	10684	31968	31943	31954	0.405	0.0311
0344	26789	aparc-Desikan lh volume bankssts	mm3	float	1	regional and tissue volume	Volume of bankssts in the left hemisphere generated by parcellation of the white surface using Desikan-Killiany parcellation	21282	21262	21270	10686	-	-	31968	31943	31954	0.1485	0.0169
0345	26790	aparc-Desikan lh volume caudalanteriorcingulate	mm3	float	1	regional and tissue volume	Volume of caudalanteriorcingulate in the left hemisphere generated by parcellation of the white surface using Desikan-Killiany parcellation	21282	21262	21270	10685	-	-	31967	31942	31953	0.0885	0.0148
0346	26791	aparc-Desikan lh volume caudalmiddlefrontal	mm3	float	1	regional and tissue volume	Volume of caudalmiddlefrontal in the left hemisphere generated by parcellation of the white surface using Desikan-Killiany parcellation	21282	21262	21270	10686	-	-	31968	31943	31954	0.1465	0.0211
0347	26792	aparc-Desikan lh volume cuneus	mm3	float	1	regional and tissue volume	Volume of cuneus in the left hemisphere generated by parcellation of the white surface using Desikan-Killiany parcellation	21282	21262	21270	10686	10681	10684	31968	31943	31954	0.2624	0.0244
0348	26793	aparc-Desikan lh volume entorhinal	mm3	float	1	regional and tissue volume	Volume of entorhinal in the left hemisphere generated by parcellation of the white surface using Desikan-Killiany parcellation	21281	21261	21269	10686	-	-	31967	31942	31953	0.1206	0.0163
0349	26794	aparc-Desikan lh volume fusiform	mm3	float	1	regional and tissue volume	Volume of fusiform in the left hemisphere generated by parcellation of the white surface using Desikan-Killiany parcellation	21282	21262	21270	10686	-	-	31968	31943	31954	0.1641	0.0183
0350	26795	aparc-Desikan lh volume inferiorparietal	mm3	float	1	regional and tissue volume	Volume of inferiorparietal in the left hemisphere generated by parcellation of the white surface using Desikan-Killiany parcellation	21282	21262	21270	10686	-	-	31968	31943	31954	0.1899	0.0192
0351	26796	aparc-Desikan lh volume inferiortemporal	mm3	float	1	regional and tissue volume	Volume of inferiortemporal in the left hemisphere generated by parcellation of the white surface using Desikan-Killiany parcellation	21282	21262	21270	10686	-	-	31968	31943	31954	0.1739	0.0179
0352	26797	aparc-Desikan lh volume isthmuscingulate	mm3	float	1	regional and tissue volume	Volume of isthmuscingulate in the left hemisphere generated by parcellation of the white surface using Desikan-Killiany parcellation	21281	21261	21269	10686	-	-	31967	31942	31953	0.1681	0.0192
0353	26798	aparc-Desikan lh volume lateraloccipital	mm3	float	1	regional and tissue volume	Volume of lateraloccipital in the left hemisphere generated by parcellation of the white surface using Desikan-Killiany parcellation	21282	21262	21270	10686	10681	10684	31968	31943	31954	0.1888	0.0189
0354	26799	aparc-Desikan lh volume lateralorbitofrontal	mm3	float	1	regional and tissue volume	Volume of lateralorbitofrontal in the left hemisphere generated by parcellation of the white surface using Desikan-Killiany parcellation	21282	21262	21270	10685	-	-	31967	31942	31953	0.2566	0.0232
0355	26800	aparc-Desikan lh volume lingual	mm3	float	1	regional and tissue volume	Volume of lingual in the left hemisphere generated by parcellation of the white surface using Desikan-Killiany parcellation	21282	21262	21270	10686	-	-	31968	31943	31954	0.2238	0.0225
0356	26801	aparc-Desikan lh volume medialorbitofrontal	mm3	float	1	regional and tissue volume	Volume of medialorbitofrontal in the left hemisphere generated by parcellation of the white surface using Desikan-Killiany parcellation	21282	21262	21270	10686	-	-	31968	31943	31954	0.1239	0.0196
0357	26802	aparc-Desikan lh volume middletemporal	mm3	float	1	regional and tissue volume	Volume of middletemporal in the left hemisphere generated by parcellation of the white surface using Desikan-Killiany parcellation	21282	21262	21270	10686	-	-	31968	31943	31954	0.1978	0.0198
0358	26803	aparc-Desikan lh volume parahippocampal	mm3	float	1	regional and tissue volume	Volume of parahippocampal in the left hemisphere generated by parcellation of the white surface using Desikan-Killiany parcellation	21282	21262	21270	10686	-	-	31968	31943	31954	0.2068	0.0194
0359	26804	aparc-Desikan lh volume paracentral	mm3	float	1	regional and tissue volume	Volume of paracentral in the left hemisphere generated by parcellation of the white surface using Desikan-Killiany parcellation	21282	21262	21270	10686	-	-	31968	31943	31954	0.1602	0.0194
0360	26805	aparc-Desikan lh volume parsopercularis	mm3	float	1	regional and tissue volume	Volume of parsopercularis in the left hemisphere generated by parcellation of the white surface using Desikan-Killiany parcellation	21282	21262	21270	10686	-	-	31968	31943	31954	0.1203	0.0164
0361	26806	aparc-Desikan lh volume parsorbitalis	mm3	float	1	regional and tissue volume	Volume of parsorbitalis in the left hemisphere generated by parcellation of the white surface using Desikan-Killiany parcellation	21282	21262	21270	10685	-	-	31967	31942	31953	0.1508	0.0174
0362	26807	aparc-Desikan lh volume parstriangularis	mm3	float	1	regional and tissue volume	Volume of parstriangularis in the left hemisphere generated by parcellation of the white surface using Desikan-Killiany parcellation	21282	21262	21270	10686	-	-	31968	31943	31954	0.1249	0.0182
0363	26808	aparc-Desikan lh volume pericalcarine	mm3	float	1	regional and tissue volume	Volume of pericalcarine in the left hemisphere generated by parcellation of the white surface using Desikan-Killiany parcellation	21282	21262	21270	10686	-	-	31968	31943	31954	0.2871	0.0275
0364	26809	aparc-Desikan lh volume postcentral	mm3	float	1	regional and tissue volume	Volume of postcentral in the left hemisphere generated by parcellation of the white surface using Desikan-Killiany parcellation	21282	21262	21270	10686	-	-	31968	31943	31954	0.1549	0.0198
0365	26810	aparc-Desikan lh volume posteriorcingulate	mm3	float	1	regional and tissue volume	Volume of posteriorcingulate in the left hemisphere generated by parcellation of the white surface using Desikan-Killiany parcellation	21281	21261	21269	10686	-	-	31967	31942	31953	0.1221	0.0216
0366	26811	aparc-Desikan lh volume precentral	mm3	float	1	regional and tissue volume	Volume of precentral in the left hemisphere generated by parcellation of the white surface using Desikan-Killiany parcellation	21282	21262	21270	10686	-	-	31968	31943	31954	0.1871	0.0203
0367	26812	aparc-Desikan lh volume precuneus	mm3	float	1	regional and tissue volume	Volume of precuneus in the left hemisphere generated by parcellation of the white surface using Desikan-Killiany parcellation	21282	21262	21270	10686	-	-	31968	31943	31954	0.2328	0.0221
0368	26813	aparc-Desikan lh volume rostralanteriorcingulate	mm3	float	1	regional and tissue volume	Volume of rostralanteriorcingulate in the left hemisphere generated by parcellation of the white surface using Desikan-Killiany parcellation	21282	21262	21270	10685	-	-	31967	31942	31953	0.1748	0.0173
0369	26814	aparc-Desikan lh volume rostralmiddlefrontal	mm3	float	1	regional and tissue volume	Volume of rostralmiddlefrontal in the left hemisphere generated by parcellation of the white surface using Desikan-Killiany parcellation	21282	21262	21270	10686	-	-	31968	31943	31954	0.201	0.0169
0370	26815	aparc-Desikan lh volume superiorfrontal	mm3	float	1	regional and tissue volume	Volume of superiorfrontal in the left hemisphere generated by parcellation of the white surface using Desikan-Killiany parcellation	21282	21262	21270	10686	-	-	31968	31943	31954	0.212	0.0219
0371	26816	aparc-Desikan lh volume superiorparietal	mm3	float	1	regional and tissue volume	Volume of superiorparietal in the left hemisphere generated by parcellation of the white surface using Desikan-Killiany parcellation	21282	21262	21270	10686	-	-	31968	31943	31954	0.187	0.0196
0372	26817	aparc-Desikan lh volume superiortemporal	mm3	float	1	regional and tissue volume	Volume of superiortemporal in the left hemisphere generated by parcellation of the white surface using Desikan-Killiany parcellation	21282	21262	21270	10686	-	-	31968	31943	31954	0.2228	0.0231
0373	26818	aparc-Desikan lh volume supramarginal	mm3	float	1	regional and tissue volume	Volume of supramarginal in the left hemisphere generated by parcellation of the white surface using Desikan-Killiany parcellation	21282	21262	21270	10686	10681	10684	31968	31943	31954	0.1696	0.0188
0374	26819	aparc-Desikan lh volume frontalpole	mm3	float	1	regional and tissue volume	Volume of frontalpole in the left hemisphere generated by parcellation of the white surface using Desikan-Killiany parcellation	21282	21262	21270	10685	-	-	31967	31942	31953	0.0741	0.0168
0375	26820	aparc-Desikan lh volume transversetemporal	mm3	float	1	regional and tissue volume	Volume of transversetemporal in the left hemisphere generated by parcellation of the white surface using Desikan-Killiany parcellation	21282	21262	21270	10686	-	-	31968	31943	31954	0.1654	0.0183
0376	26821	aparc-Desikan lh volume insula	mm3	float	1	regional and tissue volume	Volume of insula in the left hemisphere generated by parcellation of the white surface using Desikan-Killiany parcellation	21282	21262	21270	10686	-	-	31968	31943	31954	0.237	0.0213
0377	26890	aparc-Desikan rh volume bankssts	mm3	float	1	regional and tissue volume	Volume of bankssts in the right hemisphere generated by parcellation of the white surface using Desikan-Killiany parcellation	21282	21262	21270	10686	-	-	31968	31943	31954	0.145	0.019
0378	26891	aparc-Desikan rh volume caudalanteriorcingulate	mm3	float	1	regional and tissue volume	Volume of caudalanteriorcingulate in the right hemisphere generated by parcellation of the white surface using Desikan-Killiany parcellation	21282	21262	21270	10684	-	-	31966	31941	31952	0.081	0.0153
0379	26892	aparc-Desikan rh volume caudalmiddlefrontal	mm3	float	1	regional and tissue volume	Volume of caudalmiddlefrontal in the right hemisphere generated by parcellation of the white surface using Desikan-Killiany parcellation	21282	21262	21270	10686	-	-	31968	31943	31954	0.1874	0.0196
0380	26893	aparc-Desikan rh volume cuneus	mm3	float	1	regional and tissue volume	Volume of cuneus in the right hemisphere generated by parcellation of the white surface using Desikan-Killiany parcellation	21282	21262	21270	10686	-	-	31968	31943	31954	0.2668	0.0243
0381	26894	aparc-Desikan rh volume entorhinal	mm3	float	1	regional and tissue volume	Volume of entorhinal in the right hemisphere generated by parcellation of the white surface using Desikan-Killiany parcellation	21282	21262	21270	10686	-	-	31968	31943	31954	0.1261	0.0171
0382	26895	aparc-Desikan rh volume fusiform	mm3	float	1	regional and tissue volume	Volume of fusiform in the right hemisphere generated by parcellation of the white surface using Desikan-Killiany parcellation	21282	21262	21270	10686	-	-	31968	31943	31954	0.1907	0.0178
0383	26896	aparc-Desikan rh volume inferiorparietal	mm3	float	1	regional and tissue volume	Volume of inferiorparietal in the right hemisphere generated by parcellation of the white surface using Desikan-Killiany parcellation	21282	21262	21270	10686	-	-	31968	31943	31954	0.1593	0.0186
0384	26897	aparc-Desikan rh volume inferiortemporal	mm3	float	1	regional and tissue volume	Volume of inferiortemporal in the right hemisphere generated by parcellation of the white surface using Desikan-Killiany parcellation	21282	21262	21270	10686	-	-	31968	31943	31954	0.1865	0.0178
0385	26898	aparc-Desikan rh volume isthmuscingulate	mm3	float	1	regional and tissue volume	Volume of isthmuscingulate in the right hemisphere generated by parcellation of the white surface using Desikan-Killiany parcellation	21282	21262	21270	10686	-	-	31968	31943	31954	0.1258	0.0188
0386	26899	aparc-Desikan rh volume lateraloccipital	mm3	float	1	regional and tissue volume	Volume of lateraloccipital in the right hemisphere generated by parcellation of the white surface using Desikan-Killiany parcellation	21282	21262	21270	10686	-	-	31968	31943	31954	0.2028	0.0211
0387	26900	aparc-Desikan rh volume lateralorbitofrontal	mm3	float	1	regional and tissue volume	Volume of lateralorbitofrontal in the right hemisphere generated by parcellation of the white surface using Desikan-Killiany parcellation	21282	21262	21270	10686	-	-	31968	31943	31954	0.2058	0.0194
0388	26901	aparc-Desikan rh volume lingual	mm3	float	1	regional and tissue volume	Volume of lingual in the right hemisphere generated by parcellation of the white surface using Desikan-Killiany parcellation	21282	21262	21270	10686	-	-	31968	31943	31954	0.2243	0.024
0389	26902	aparc-Desikan rh volume medialorbitofrontal	mm3	float	1	regional and tissue volume	Volume of medialorbitofrontal in the right hemisphere generated by parcellation of the white surface using Desikan-Killiany parcellation	21282	21262	21270	10686	-	-	31968	31943	31954	0.1594	0.0173
0390	26903	aparc-Desikan rh volume middletemporal	mm3	float	1	regional and tissue volume	Volume of middletemporal in the right hemisphere generated by parcellation of the white surface using Desikan-Killiany parcellation	21282	21262	21270	10686	-	-	31968	31943	31954	0.2027	0.0209
0391	26904	aparc-Desikan rh volume parahippocampal	mm3	float	1	regional and tissue volume	Volume of parahippocampal in the right hemisphere generated by parcellation of the white surface using Desikan-Killiany parcellation	21282	21262	21270	10686	-	-	31968	31943	31954	0.192	0.0186
0392	26905	aparc-Desikan rh volume paracentral	mm3	float	1	regional and tissue volume	Volume of paracentral in the right hemisphere generated by parcellation of the white surface using Desikan-Killiany parcellation	21282	21262	21270	10686	-	-	31968	31943	31954	0.1287	0.0172
0393	26906	aparc-Desikan rh volume parsopercularis	mm3	float	1	regional and tissue volume	Volume of parsopercularis in the right hemisphere generated by parcellation of the white surface using Desikan-Killiany parcellation	21282	21262	21270	10686	-	-	31968	31943	31954	0.1276	0.0179
0394	26907	aparc-Desikan rh volume parsorbitalis	mm3	float	1	regional and tissue volume	Volume of parsorbitalis in the right hemisphere generated by parcellation of the white surface using Desikan-Killiany parcellation	21281	21261	21269	10685	-	-	31966	31941	31952	0.164	0.0175
0395	26908	aparc-Desikan rh volume parstriangularis	mm3	float	1	regional and tissue volume	Volume of parstriangularis in the right hemisphere generated by parcellation of the white surface using Desikan-Killiany parcellation	21282	21262	21270	10686	-	-	31968	31943	31954	0.1251	0.0205
0396	26909	aparc-Desikan rh volume pericalcarine	mm3	float	1	regional and tissue volume	Volume of pericalcarine in the right hemisphere generated by parcellation of the white surface using Desikan-Killiany parcellation	21282	21262	21270	10686	-	-	31968	31943	31954	0.3142	0.0293
0397	26910	aparc-Desikan rh volume postcentral	mm3	float	1	regional and tissue volume	Volume of postcentral in the right hemisphere generated by parcellation of the white surface using Desikan-Killiany parcellation	21282	21262	21270	10686	-	-	31968	31943	31954	0.1805	0.0196
0398	26911	aparc-Desikan rh volume posteriorcingulate	mm3	float	1	regional and tissue volume	Volume of posteriorcingulate in the right hemisphere generated by parcellation of the white surface using Desikan-Killiany parcellation	21282	21262	21270	10686	-	-	31968	31943	31954	0.1247	0.0171
0399	26912	aparc-Desikan rh volume precentral	mm3	float	1	regional and tissue volume	Volume of precentral in the right hemisphere generated by parcellation of the white surface using Desikan-Killiany parcellation	21282	21262	21270	10686	10681	10684	31968	31943	31954	0.223	0.022
0400	26913	aparc-Desikan rh volume precuneus	mm3	float	1	regional and tissue volume	Volume of precuneus in the right hemisphere generated by parcellation of the white surface using Desikan-Killiany parcellation	21282	21262	21270	10686	-	-	31968	31943	31954	0.2268	0.0213
0401	26914	aparc-Desikan rh volume rostralanteriorcingulate	mm3	float	1	regional and tissue volume	Volume of rostralanteriorcingulate in the right hemisphere generated by parcellation of the white surface using Desikan-Killiany parcellation	21282	21262	21270	10685	-	-	31967	31942	31953	0.1044	0.014
0402	26915	aparc-Desikan rh volume rostralmiddlefrontal	mm3	float	1	regional and tissue volume	Volume of rostralmiddlefrontal in the right hemisphere generated by parcellation of the white surface using Desikan-Killiany parcellation	21282	21262	21270	10686	-	-	31968	31943	31954	0.1902	0.0176
0403	26916	aparc-Desikan rh volume superiorfrontal	mm3	float	1	regional and tissue volume	Volume of superiorfrontal in the right hemisphere generated by parcellation of the white surface using Desikan-Killiany parcellation	21282	21262	21270	10686	-	-	31968	31943	31954	0.1876	0.0175
0404	26917	aparc-Desikan rh volume superiorparietal	mm3	float	1	regional and tissue volume	Volume of superiorparietal in the right hemisphere generated by parcellation of the white surface using Desikan-Killiany parcellation	21282	21262	21270	10686	-	-	31968	31943	31954	0.1705	0.0197
0405	26918	aparc-Desikan rh volume superiortemporal	mm3	float	1	regional and tissue volume	Volume of superiortemporal in the right hemisphere generated by parcellation of the white surface using Desikan-Killiany parcellation	21282	21262	21270	10686	-	-	31968	31943	31954	0.2251	0.0178
0406	26919	aparc-Desikan rh volume supramarginal	mm3	float	1	regional and tissue volume	Volume of supramarginal in the right hemisphere generated by parcellation of the white surface using Desikan-Killiany parcellation	21282	21262	21270	10686	-	-	31968	31943	31954	0.1539	0.0177
0407	26920	aparc-Desikan rh volume frontalpole	mm3	float	1	regional and tissue volume	Volume of frontalpole in the right hemisphere generated by parcellation of the white surface using Desikan-Killiany parcellation	21281	21261	21269	10686	-	-	31967	31942	31953	0.0718	0.0162
0408	26921	aparc-Desikan rh volume transversetemporal	mm3	float	1	regional and tissue volume	Volume of transversetemporal in the right hemisphere generated by parcellation of the white surface using Desikan-Killiany parcellation	21281	21261	21269	10686	-	-	31967	31942	31953	0.1468	0.0178
0409	26922	aparc-Desikan rh volume insula	mm3	float	1	regional and tissue volume	Volume of insula in the right hemisphere generated by parcellation of the white surface using Desikan-Killiany parcellation	21282	21262	21270	10686	-	-	31968	31943	31954	0.2388	0.0217
0410	27087	BA-exvivo lh volume BA1	mm3	float	1	regional and tissue volume	Volume of BA1 in the left hemisphere generated by parcellation of the white surface using BA_exvivo parcellation	21281	21261	21269	10686	-	-	31967	31942	31953	0.1572	0.0187
0411	27088	BA-exvivo lh volume BA2	mm3	float	1	regional and tissue volume	Volume of BA2 in the left hemisphere generated by parcellation of the white surface using BA_exvivo parcellation	21281	21261	21269	10686	-	-	31967	31942	31953	0.1251	0.0184
0412	27089	BA-exvivo lh volume BA3a	mm3	float	1	regional and tissue volume	Volume of BA3a in the left hemisphere generated by parcellation of the white surface using BA_exvivo parcellation	21281	21261	21269	10686	-	-	31967	31942	31953	0.1327	0.0177
0413	27090	BA-exvivo lh volume BA3b	mm3	float	1	regional and tissue volume	Volume of BA3b in the left hemisphere generated by parcellation of the white surface using BA_exvivo parcellation	21281	21261	21269	10686	-	-	31967	31942	31953	0.173	0.0223
0414	27091	BA-exvivo lh volume BA4a	mm3	float	1	regional and tissue volume	Volume of BA4a in the left hemisphere generated by parcellation of the white surface using BA_exvivo parcellation	21281	21261	21269	10686	-	-	31967	31942	31953	0.1712	0.0172
0415	27092	BA-exvivo lh volume BA4p	mm3	float	1	regional and tissue volume	Volume of BA4p in the left hemisphere generated by parcellation of the white surface using BA_exvivo parcellation	21281	21261	21269	10686	-	-	31967	31942	31953	0.1265	0.0178
0416	27093	BA-exvivo lh volume BA6	mm3	float	1	regional and tissue volume	Volume of BA6 in the left hemisphere generated by parcellation of the white surface using BA_exvivo parcellation	21281	21261	21269	10686	-	-	31967	31942	31953	0.2056	0.0202
0417	27094	BA-exvivo lh volume BA44	mm3	float	1	regional and tissue volume	Volume of BA44 in the left hemisphere generated by parcellation of the white surface using BA_exvivo parcellation	21281	21261	21269	10686	-	-	31967	31942	31953	0.1319	0.0161
0418	27095	BA-exvivo lh volume BA45	mm3	float	1	regional and tissue volume	Volume of BA45 in the left hemisphere generated by parcellation of the white surface using BA_exvivo parcellation	21281	21261	21269	10686	-	-	31967	31942	31953	0.147	0.0182
0419	27096	BA-exvivo lh volume V1	mm3	float	1	regional and tissue volume	Volume of V1 in the left hemisphere generated by parcellation of the white surface using BA_exvivo parcellation	21281	21261	21269	10686	-	-	31967	31942	31953	0.2745	0.0262
0420	27097	BA-exvivo lh volume V2	mm3	float	1	regional and tissue volume	Volume of V2 in the left hemisphere generated by parcellation of the white surface using BA_exvivo parcellation	21281	21261	21269	10686	10681	10684	31967	31942	31953	0.243	0.0225
0421	27098	BA-exvivo lh volume MT	mm3	float	1	regional and tissue volume	Volume of MT in the left hemisphere generated by parcellation of the white surface using BA_exvivo parcellation	21281	21261	21269	10686	10681	10684	31967	31942	31953	0.1259	0.0181
0422	27099	BA-exvivo lh volume perirhinal	mm3	float	1	regional and tissue volume	Volume of perirhinal in the left hemisphere generated by parcellation of the white surface using BA_exvivo parcellation	21281	21261	21269	10686	-	-	31967	31942	31953	0.1292	0.0187
0423	27100	BA-exvivo lh volume entorhinal	mm3	float	1	regional and tissue volume	Volume of entorhinal in the left hemisphere generated by parcellation of the white surface using BA_exvivo parcellation	21281	21261	21269	10686	-	-	31967	31942	31953	0.1952	0.021
0424	27129	BA-exvivo rh volume BA1	mm3	float	1	regional and tissue volume	Volume of BA1 in the right hemisphere generated by parcellation of the white surface using BA_exvivo parcellation	21281	21261	21269	10686	-	-	31967	31942	31953	0.1627	0.0188
0425	27130	BA-exvivo rh volume BA2	mm3	float	1	regional and tissue volume	Volume of BA2 in the right hemisphere generated by parcellation of the white surface using BA_exvivo parcellation	21281	21261	21269	10686	-	-	31967	31942	31953	0.1196	0.0148
0426	27131	BA-exvivo rh volume BA3a	mm3	float	1	regional and tissue volume	Volume of BA3a in the right hemisphere generated by parcellation of the white surface using BA_exvivo parcellation	21281	21261	21269	10686	-	-	31967	31942	31953	0.1681	0.0203
0427	27132	BA-exvivo rh volume BA3b	mm3	float	1	regional and tissue volume	Volume of BA3b in the right hemisphere generated by parcellation of the white surface using BA_exvivo parcellation	21281	21261	21269	10686	-	-	31967	31942	31953	0.1848	0.0298
0428	27133	BA-exvivo rh volume BA4a	mm3	float	1	regional and tissue volume	Volume of BA4a in the right hemisphere generated by parcellation of the white surface using BA_exvivo parcellation	21281	21261	21269	10686	-	-	31967	31942	31953	0.1504	0.0189
0429	27134	BA-exvivo rh volume BA4p	mm3	float	1	regional and tissue volume	Volume of BA4p in the right hemisphere generated by parcellation of the white surface using BA_exvivo parcellation	21281	21261	21269	10686	-	-	31967	31942	31953	0.1662	0.0199
0430	27135	BA-exvivo rh volume BA6	mm3	float	1	regional and tissue volume	Volume of BA6 in the right hemisphere generated by parcellation of the white surface using BA_exvivo parcellation	21281	21261	21269	10686	-	-	31967	31942	31953	0.2174	0.0196
0431	27136	BA-exvivo rh volume BA44	mm3	float	1	regional and tissue volume	Volume of BA44 in the right hemisphere generated by parcellation of the white surface using BA_exvivo parcellation	21281	21261	21269	10686	-	-	31967	31942	31953	0.1807	0.0169
0432	27137	BA-exvivo rh volume BA45	mm3	float	1	regional and tissue volume	Volume of BA45 in the right hemisphere generated by parcellation of the white surface using BA_exvivo parcellation	21281	21261	21269	10686	-	-	31967	31942	31953	0.1332	0.0183
0433	27138	BA-exvivo rh volume V1	mm3	float	1	regional and tissue volume	Volume of V1 in the right hemisphere generated by parcellation of the white surface using BA_exvivo parcellation	21281	21261	21269	10686	-	-	31967	31942	31953	0.2852	0.0285
0434	27139	BA-exvivo rh volume V2	mm3	float	1	regional and tissue volume	Volume of V2 in the right hemisphere generated by parcellation of the white surface using BA_exvivo parcellation	21281	21261	21269	10686	-	-	31967	31942	31953	0.2632	0.0254
0435	27140	BA-exvivo rh volume MT	mm3	float	1	regional and tissue volume	Volume of MT in the right hemisphere generated by parcellation of the white surface using BA_exvivo parcellation	21281	21261	21269	10686	-	-	31967	31942	31953	0.1357	0.0172
0436	27141	BA-exvivo rh volume perirhinal	mm3	float	1	regional and tissue volume	Volume of perirhinal in the right hemisphere generated by parcellation of the white surface using BA_exvivo parcellation	21281	21261	21269	10686	-	-	31967	31942	31953	0.0957	0.0157
0437	27142	BA-exvivo rh volume entorhinal	mm3	float	1	regional and tissue volume	Volume of entorhinal in the right hemisphere generated by parcellation of the white surface using BA_exvivo parcellation	21281	21261	21269	10686	-	-	31967	31942	31953	0.2022	0.0204
0438	27205	aparc-DKTatlas lh volume caudalanteriorcingulate	mm3	float	1	regional and tissue volume	Volume of caudalanteriorcingulate in the left hemisphere generated by parcellation of the white surface using DKT parcellation	21282	21262	21270	10685	-	-	31967	31942	31953	0.177	0.0195
0439	27206	aparc-DKTatlas lh volume caudalmiddlefrontal	mm3	float	1	regional and tissue volume	Volume of caudalmiddlefrontal in the left hemisphere generated by parcellation of the white surface using DKT parcellation	21282	21262	21270	10686	-	-	31968	31943	31954	0.1482	0.0206
0440	27207	aparc-DKTatlas lh volume cuneus	mm3	float	1	regional and tissue volume	Volume of cuneus in the left hemisphere generated by parcellation of the white surface using DKT parcellation	21282	21262	21270	10686	-	-	31968	31943	31954	0.2502	0.0229
0441	27208	aparc-DKTatlas lh volume entorhinal	mm3	float	1	regional and tissue volume	Volume of entorhinal in the left hemisphere generated by parcellation of the white surface using DKT parcellation	21281	21261	21269	10686	-	-	31967	31942	31953	0.1278	0.0173
0442	27209	aparc-DKTatlas lh volume fusiform	mm3	float	1	regional and tissue volume	Volume of fusiform in the left hemisphere generated by parcellation of the white surface using DKT parcellation	21282	21262	21270	10686	-	-	31968	31943	31954	0.1685	0.018
0443	27210	aparc-DKTatlas lh volume inferiorparietal	mm3	float	1	regional and tissue volume	Volume of inferiorparietal in the left hemisphere generated by parcellation of the white surface using DKT parcellation	21282	21262	21270	10686	-	-	31968	31943	31954	0.1972	0.0198
0444	27211	aparc-DKTatlas lh volume inferiortemporal	mm3	float	1	regional and tissue volume	Volume of inferiortemporal in the left hemisphere generated by parcellation of the white surface using DKT parcellation	21282	21262	21270	10686	-	-	31968	31943	31954	0.1664	0.018
0445	27212	aparc-DKTatlas lh volume isthmuscingulate	mm3	float	1	regional and tissue volume	Volume of isthmuscingulate in the left hemisphere generated by parcellation of the white surface using DKT parcellation	21282	21262	21270	10686	-	-	31968	31943	31954	0.1773	0.0195
0446	27213	aparc-DKTatlas lh volume lateraloccipital	mm3	float	1	regional and tissue volume	Volume of lateraloccipital in the left hemisphere generated by parcellation of the white surface using DKT parcellation	21282	21262	21270	10686	10681	10684	31968	31943	31954	0.1922	0.019
0447	27214	aparc-DKTatlas lh volume lateralorbitofrontal	mm3	float	1	regional and tissue volume	Volume of lateralorbitofrontal in the left hemisphere generated by parcellation of the white surface using DKT parcellation	21282	21262	21270	10686	-	-	31968	31943	31954	0.2419	0.0227
0448	27215	aparc-DKTatlas lh volume lingual	mm3	float	1	regional and tissue volume	Volume of lingual in the left hemisphere generated by parcellation of the white surface using DKT parcellation	21282	21262	21270	10686	-	-	31968	31943	31954	0.2224	0.0226
0449	27216	aparc-DKTatlas lh volume medialorbitofrontal	mm3	float	1	regional and tissue volume	Volume of medialorbitofrontal in the left hemisphere generated by parcellation of the white surface using DKT parcellation	21282	21262	21270	10686	-	-	31968	31943	31954	0.16	0.0183
0450	27217	aparc-DKTatlas lh volume middletemporal	mm3	float	1	regional and tissue volume	Volume of middletemporal in the left hemisphere generated by parcellation of the white surface using DKT parcellation	21282	21262	21270	10686	-	-	31968	31943	31954	0.22	0.0206
0451	27218	aparc-DKTatlas lh volume parahippocampal	mm3	float	1	regional and tissue volume	Volume of parahippocampal in the left hemisphere generated by parcellation of the white surface using DKT parcellation	21282	21262	21270	10686	-	-	31968	31943	31954	0.2104	0.0197
0452	27219	aparc-DKTatlas lh volume paracentral	mm3	float	1	regional and tissue volume	Volume of paracentral in the left hemisphere generated by parcellation of the white surface using DKT parcellation	21282	21262	21270	10686	-	-	31968	31943	31954	0.1677	0.0191
0453	27220	aparc-DKTatlas lh volume parsopercularis	mm3	float	1	regional and tissue volume	Volume of parsopercularis in the left hemisphere generated by parcellation of the white surface using DKT parcellation	21282	21262	21270	10686	-	-	31968	31943	31954	0.1133	0.0164
0454	27221	aparc-DKTatlas lh volume parsorbitalis	mm3	float	1	regional and tissue volume	Volume of parsorbitalis in the left hemisphere generated by parcellation of the white surface using DKT parcellation	21282	21262	21270	10685	-	-	31967	31942	31953	0.1596	0.0173
0455	27222	aparc-DKTatlas lh volume parstriangularis	mm3	float	1	regional and tissue volume	Volume of parstriangularis in the left hemisphere generated by parcellation of the white surface using DKT parcellation	21282	21262	21270	10686	-	-	31968	31943	31954	0.1363	0.0185
0456	27223	aparc-DKTatlas lh volume pericalcarine	mm3	float	1	regional and tissue volume	Volume of pericalcarine in the left hemisphere generated by parcellation of the white surface using DKT parcellation	21282	21262	21270	10686	-	-	31968	31943	31954	0.2881	0.0277
0457	27224	aparc-DKTatlas lh volume postcentral	mm3	float	1	regional and tissue volume	Volume of postcentral in the left hemisphere generated by parcellation of the white surface using DKT parcellation	21282	21262	21270	10686	-	-	31968	31943	31954	0.1535	0.0189
0458	27225	aparc-DKTatlas lh volume posteriorcingulate	mm3	float	1	regional and tissue volume	Volume of posteriorcingulate in the left hemisphere generated by parcellation of the white surface using DKT parcellation	21281	21261	21269	10686	-	-	31967	31942	31953	0.1333	0.023
0459	27226	aparc-DKTatlas lh volume precentral	mm3	float	1	regional and tissue volume	Volume of precentral in the left hemisphere generated by parcellation of the white surface using DKT parcellation	21282	21262	21270	10686	-	-	31968	31943	31954	0.1871	0.0204
0460	27227	aparc-DKTatlas lh volume precuneus	mm3	float	1	regional and tissue volume	Volume of precuneus in the left hemisphere generated by parcellation of the white surface using DKT parcellation	21282	21262	21270	10686	-	-	31968	31943	31954	0.2354	0.0223
0461	27228	aparc-DKTatlas lh volume rostralanteriorcingulate	mm3	float	1	regional and tissue volume	Volume of rostralanteriorcingulate in the left hemisphere generated by parcellation of the white surface using DKT parcellation	21282	21262	21270	10686	10681	10684	31968	31943	31954	0.1698	0.0202
0462	27229	aparc-DKTatlas lh volume rostralmiddlefrontal	mm3	float	1	regional and tissue volume	Volume of rostralmiddlefrontal in the left hemisphere generated by parcellation of the white surface using DKT parcellation	21282	21262	21270	10686	10681	10684	31968	31943	31954	0.1864	0.0167
0463	27230	aparc-DKTatlas lh volume superiorfrontal	mm3	float	1	regional and tissue volume	Volume of superiorfrontal in the left hemisphere generated by parcellation of the white surface using DKT parcellation	21282	21262	21270	10686	-	-	31968	31943	31954	0.1921	0.0213
0464	27231	aparc-DKTatlas lh volume superiorparietal	mm3	float	1	regional and tissue volume	Volume of superiorparietal in the left hemisphere generated by parcellation of the white surface using DKT parcellation	21282	21262	21270	10686	-	-	31968	31943	31954	0.1842	0.0194
0465	27232	aparc-DKTatlas lh volume superiortemporal	mm3	float	1	regional and tissue volume	Volume of superiortemporal in the left hemisphere generated by parcellation of the white surface using DKT parcellation	21282	21262	21270	10686	-	-	31968	31943	31954	0.2078	0.0214
0466	27233	aparc-DKTatlas lh volume supramarginal	mm3	float	1	regional and tissue volume	Volume of supramarginal in the left hemisphere generated by parcellation of the white surface using DKT parcellation	21282	21262	21270	10686	10681	10684	31968	31943	31954	0.1744	0.0176
0467	27234	aparc-DKTatlas lh volume transversetemporal	mm3	float	1	regional and tissue volume	Volume of transversetemporal in the left hemisphere generated by parcellation of the white surface using DKT parcellation	21282	21262	21270	10686	-	-	31968	31943	31954	0.1672	0.0186
0468	27235	aparc-DKTatlas lh volume insula	mm3	float	1	regional and tissue volume	Volume of insula in the left hemisphere generated by parcellation of the white surface using DKT parcellation	21282	21262	21270	10686	-	-	31968	31943	31954	0.2817	0.0236
0469	27298	aparc-DKTatlas rh volume caudalanteriorcingulate	mm3	float	1	regional and tissue volume	Volume of caudalanteriorcingulate in the right hemisphere generated by parcellation of the white surface using DKT parcellation	21282	21262	21270	10684	-	-	31966	31941	31952	0.0805	0.0155
0470	27299	aparc-DKTatlas rh volume caudalmiddlefrontal	mm3	float	1	regional and tissue volume	Volume of caudalmiddlefrontal in the right hemisphere generated by parcellation of the white surface using DKT parcellation	21282	21262	21270	10686	-	-	31968	31943	31954	0.1938	0.0198
0471	27300	aparc-DKTatlas rh volume cuneus	mm3	float	1	regional and tissue volume	Volume of cuneus in the right hemisphere generated by parcellation of the white surface using DKT parcellation	21282	21262	21270	10686	-	-	31968	31943	31954	0.254	0.0236
0472	27301	aparc-DKTatlas rh volume entorhinal	mm3	float	1	regional and tissue volume	Volume of entorhinal in the right hemisphere generated by parcellation of the white surface using DKT parcellation	21282	21262	21270	10686	-	-	31968	31943	31954	0.1156	0.0177
0473	27302	aparc-DKTatlas rh volume fusiform	mm3	float	1	regional and tissue volume	Volume of fusiform in the right hemisphere generated by parcellation of the white surface using DKT parcellation	21282	21262	21270	10686	-	-	31968	31943	31954	0.1866	0.018
0474	27303	aparc-DKTatlas rh volume inferiorparietal	mm3	float	1	regional and tissue volume	Volume of inferiorparietal in the right hemisphere generated by parcellation of the white surface using DKT parcellation	21282	21262	21270	10686	-	-	31968	31943	31954	0.1614	0.0186
0475	27304	aparc-DKTatlas rh volume inferiortemporal	mm3	float	1	regional and tissue volume	Volume of inferiortemporal in the right hemisphere generated by parcellation of the white surface using DKT parcellation	21282	21262	21270	10686	-	-	31968	31943	31954	0.1861	0.018
0476	27305	aparc-DKTatlas rh volume isthmuscingulate	mm3	float	1	regional and tissue volume	Volume of isthmuscingulate in the right hemisphere generated by parcellation of the white surface using DKT parcellation	21282	21262	21270	10686	-	-	31968	31943	31954	0.126	0.0186
0477	27306	aparc-DKTatlas rh volume lateraloccipital	mm3	float	1	regional and tissue volume	Volume of lateraloccipital in the right hemisphere generated by parcellation of the white surface using DKT parcellation	21282	21262	21270	10686	-	-	31968	31943	31954	0.2107	0.0218
0478	27307	aparc-DKTatlas rh volume lateralorbitofrontal	mm3	float	1	regional and tissue volume	Volume of lateralorbitofrontal in the right hemisphere generated by parcellation of the white surface using DKT parcellation	21282	21262	21270	10686	-	-	31968	31943	31954	0.2279	0.021
0479	27308	aparc-DKTatlas rh volume lingual	mm3	float	1	regional and tissue volume	Volume of lingual in the right hemisphere generated by parcellation of the white surface using DKT parcellation	21282	21262	21270	10686	-	-	31968	31943	31954	0.2243	0.024
0480	27309	aparc-DKTatlas rh volume medialorbitofrontal	mm3	float	1	regional and tissue volume	Volume of medialorbitofrontal in the right hemisphere generated by parcellation of the white surface using DKT parcellation	21282	21262	21270	10686	-	-	31968	31943	31954	0.1458	0.0179
0481	27310	aparc-DKTatlas rh volume middletemporal	mm3	float	1	regional and tissue volume	Volume of middletemporal in the right hemisphere generated by parcellation of the white surface using DKT parcellation	21282	21262	21270	10686	-	-	31968	31943	31954	0.2155	0.021
0482	27311	aparc-DKTatlas rh volume parahippocampal	mm3	float	1	regional and tissue volume	Volume of parahippocampal in the right hemisphere generated by parcellation of the white surface using DKT parcellation	21282	21262	21270	10686	-	-	31968	31943	31954	0.1976	0.0188
0483	27312	aparc-DKTatlas rh volume paracentral	mm3	float	1	regional and tissue volume	Volume of paracentral in the right hemisphere generated by parcellation of the white surface using DKT parcellation	21282	21262	21270	10686	-	-	31968	31943	31954	0.1326	0.0179
0484	27313	aparc-DKTatlas rh volume parsopercularis	mm3	float	1	regional and tissue volume	Volume of parsopercularis in the right hemisphere generated by parcellation of the white surface using DKT parcellation	21282	21262	21270	10686	-	-	31968	31943	31954	0.1381	0.0174
0485	27314	aparc-DKTatlas rh volume parsorbitalis	mm3	float	1	regional and tissue volume	Volume of parsorbitalis in the right hemisphere generated by parcellation of the white surface using DKT parcellation	21281	21261	21269	10685	-	-	31966	31941	31952	0.1451	0.0183
0486	27315	aparc-DKTatlas rh volume parstriangularis	mm3	float	1	regional and tissue volume	Volume of parstriangularis in the right hemisphere generated by parcellation of the white surface using DKT parcellation	21281	21261	21269	10686	-	-	31967	31942	31953	0.1048	0.0191
0487	27316	aparc-DKTatlas rh volume pericalcarine	mm3	float	1	regional and tissue volume	Volume of pericalcarine in the right hemisphere generated by parcellation of the white surface using DKT parcellation	21282	21262	21270	10686	-	-	31968	31943	31954	0.311	0.0295
0488	27317	aparc-DKTatlas rh volume postcentral	mm3	float	1	regional and tissue volume	Volume of postcentral in the right hemisphere generated by parcellation of the white surface using DKT parcellation	21282	21262	21270	10686	-	-	31968	31943	31954	0.1761	0.0189
0489	27318	aparc-DKTatlas rh volume posteriorcingulate	mm3	float	1	regional and tissue volume	Volume of posteriorcingulate in the right hemisphere generated by parcellation of the white surface using DKT parcellation	21282	21262	21270	10686	-	-	31968	31943	31954	0.1272	0.0167
0490	27319	aparc-DKTatlas rh volume precentral	mm3	float	1	regional and tissue volume	Volume of precentral in the right hemisphere generated by parcellation of the white surface using DKT parcellation	21282	21262	21270	10686	10681	10684	31968	31943	31954	0.2199	0.0223
0491	27320	aparc-DKTatlas rh volume precuneus	mm3	float	1	regional and tissue volume	Volume of precuneus in the right hemisphere generated by parcellation of the white surface using DKT parcellation	21282	21262	21270	10686	-	-	31968	31943	31954	0.2274	0.0216
0492	27321	aparc-DKTatlas rh volume rostralanteriorcingulate	mm3	float	1	regional and tissue volume	Volume of rostralanteriorcingulate in the right hemisphere generated by parcellation of the white surface using DKT parcellation	21282	21262	21270	10685	-	-	31967	31942	31953	0.1166	0.0148
0493	27322	aparc-DKTatlas rh volume rostralmiddlefrontal	mm3	float	1	regional and tissue volume	Volume of rostralmiddlefrontal in the right hemisphere generated by parcellation of the white surface using DKT parcellation	21282	21262	21270	10686	-	-	31968	31943	31954	0.1826	0.0174
0494	27323	aparc-DKTatlas rh volume superiorfrontal	mm3	float	1	regional and tissue volume	Volume of superiorfrontal in the right hemisphere generated by parcellation of the white surface using DKT parcellation	21282	21262	21270	10686	-	-	31968	31943	31954	0.1832	0.0172
0495	27324	aparc-DKTatlas rh volume superiorparietal	mm3	float	1	regional and tissue volume	Volume of superiorparietal in the right hemisphere generated by parcellation of the white surface using DKT parcellation	21282	21262	21270	10686	-	-	31968	31943	31954	0.1702	0.0195
0496	27325	aparc-DKTatlas rh volume superiortemporal	mm3	float	1	regional and tissue volume	Volume of superiortemporal in the right hemisphere generated by parcellation of the white surface using DKT parcellation	21282	21262	21270	10686	-	-	31968	31943	31954	0.2129	0.0178
0497	27326	aparc-DKTatlas rh volume supramarginal	mm3	float	1	regional and tissue volume	Volume of supramarginal in the right hemisphere generated by parcellation of the white surface using DKT parcellation	21282	21262	21270	10686	-	-	31968	31943	31954	0.1553	0.0181
0498	27327	aparc-DKTatlas rh volume transversetemporal	mm3	float	1	regional and tissue volume	Volume of transversetemporal in the right hemisphere generated by parcellation of the white surface using DKT parcellation	21281	21261	21269	10686	-	-	31967	31942	31953	0.1531	0.0176
0499	27328	aparc-DKTatlas rh volume insula	mm3	float	1	regional and tissue volume	Volume of insula in the right hemisphere generated by parcellation of the white surface using DKT parcellation	21282	21262	21270	10686	-	-	31968	31943	31954	0.2799	0.023
0500	27477	aparc-a2009s lh volume G+S-frontomargin	mm3	float	1	regional and tissue volume	Volume of G+S-frontomargin in the left hemisphere generated by parcellation of the white surface using Destrieux (a2009s) parcellation	21282	21262	21270	10686	-	-	31968	31943	31954	0.1288	0.0183
0501	27478	aparc-a2009s lh volume G+S-occipital-inf	mm3	float	1	regional and tissue volume	Volume of G+S-occipital-inf in the left hemisphere generated by parcellation of the white surface using Destrieux (a2009s) parcellation	21282	21262	21270	10686	-	-	31968	31943	31954	0.1085	0.0164
0502	27479	aparc-a2009s lh volume G+S-paracentral	mm3	float	1	regional and tissue volume	Volume of G+S-paracentral in the left hemisphere generated by parcellation of the white surface using Destrieux (a2009s) parcellation	21282	21262	21270	10686	-	-	31968	31943	31954	0.1344	0.0169
0503	27480	aparc-a2009s lh volume G+S-subcentral	mm3	float	1	regional and tissue volume	Volume of G+S-subcentral in the left hemisphere generated by parcellation of the white surface using Destrieux (a2009s) parcellation	21282	21262	21270	10686	-	-	31968	31943	31954	0.1551	0.017
0504	27481	aparc-a2009s lh volume G+S-transv-frontopol	mm3	float	1	regional and tissue volume	Volume of G+S-transv-frontopol in the left hemisphere generated by parcellation of the white surface using Destrieux (a2009s) parcellation	21282	21262	21270	10686	-	-	31968	31943	31954	0.0812	0.0162
0505	27482	aparc-a2009s lh volume G+S-cingul-Ant	mm3	float	1	regional and tissue volume	Volume of G+S-cingul-Ant in the left hemisphere generated by parcellation of the white surface using Destrieux (a2009s) parcellation	21282	21262	21270	10686	-	-	31968	31943	31954	0.1544	0.0194
0506	27483	aparc-a2009s lh volume G+S-cingul-Mid-Ant	mm3	float	1	regional and tissue volume	Volume of G+S-cingul-Mid-Ant in the left hemisphere generated by parcellation of the white surface using Destrieux (a2009s) parcellation	21282	21262	21270	10685	-	-	31967	31942	31953	0.1116	0.0161
0507	27484	aparc-a2009s lh volume G+S-cingul-Mid-Post	mm3	float	1	regional and tissue volume	Volume of G+S-cingul-Mid-Post in the left hemisphere generated by parcellation of the white surface using Destrieux (a2009s) parcellation	21281	21261	21269	10685	-	-	31966	31941	31952	0.1303	0.0195
0508	27485	aparc-a2009s lh volume G-cingul-Post-dorsal	mm3	float	1	regional and tissue volume	Volume of G-cingul-Post-dorsal in the left hemisphere generated by parcellation of the white surface using Destrieux (a2009s) parcellation	21280	21260	21268	10686	-	-	31966	31941	31952	0.1523	0.0179
0509	27486	aparc-a2009s lh volume G-cingul-Post-ventral	mm3	float	1	regional and tissue volume	Volume of G-cingul-Post-ventral in the left hemisphere generated by parcellation of the white surface using Destrieux (a2009s) parcellation	21279	21259	21267	10686	-	-	31965	31940	31951	0.1661	0.0194
0510	27487	aparc-a2009s lh volume G-cuneus	mm3	float	1	regional and tissue volume	Volume of G-cuneus in the left hemisphere generated by parcellation of the white surface using Destrieux (a2009s) parcellation	21282	21262	21270	10686	10681	10684	31968	31943	31954	0.2571	0.0233
0511	27488	aparc-a2009s lh volume G-front-inf-Opercular	mm3	float	1	regional and tissue volume	Volume of G-front-inf-Opercular in the left hemisphere generated by parcellation of the white surface using Destrieux (a2009s) parcellation	21282	21262	21270	10686	-	-	31968	31943	31954	0.0994	0.0149
0512	27489	aparc-a2009s lh volume G-front-inf-Orbital	mm3	float	1	regional and tissue volume	Volume of G-front-inf-Orbital in the left hemisphere generated by parcellation of the white surface using Destrieux (a2009s) parcellation	21282	21262	21270	10685	-	-	31967	31942	31953	0.044	0.0135
0513	27490	aparc-a2009s lh volume G-front-inf-Triangul	mm3	float	1	regional and tissue volume	Volume of G-front-inf-Triangul in the left hemisphere generated by parcellation of the white surface using Destrieux (a2009s) parcellation	21282	21262	21270	10686	-	-	31968	31943	31954	0.1127	0.0172
0514	27491	aparc-a2009s lh volume G-front-middle	mm3	float	1	regional and tissue volume	Volume of G-front-middle in the left hemisphere generated by parcellation of the white surface using Destrieux (a2009s) parcellation	21282	21262	21270	10686	-	-	31968	31943	31954	0.1789	0.02
0515	27492	aparc-a2009s lh volume G-front-sup	mm3	float	1	regional and tissue volume	Volume of G-front-sup in the left hemisphere generated by parcellation of the white surface using Destrieux (a2009s) parcellation	21282	21262	21270	10686	-	-	31968	31943	31954	0.1918	0.0207
0516	27493	aparc-a2009s lh volume G-Ins-lg+S-cent-ins	mm3	float	1	regional and tissue volume	Volume of G-Ins-lg+S-cent-ins in the left hemisphere generated by parcellation of the white surface using Destrieux (a2009s) parcellation	21282	21262	21270	10685	-	-	31967	31942	31953	0.1304	0.0194
0517	27494	aparc-a2009s lh volume G-insular-short	mm3	float	1	regional and tissue volume	Volume of G-insular-short in the left hemisphere generated by parcellation of the white surface using Destrieux (a2009s) parcellation	21282	21262	21270	10686	-	-	31968	31943	31954	0.2027	0.0201
0518	27495	aparc-a2009s lh volume G-occipital-middle	mm3	float	1	regional and tissue volume	Volume of G-occipital-middle in the left hemisphere generated by parcellation of the white surface using Destrieux (a2009s) parcellation	21282	21262	21270	10686	10681	10684	31968	31943	31954	0.1428	0.0185
0519	27496	aparc-a2009s lh volume G-occipital-sup	mm3	float	1	regional and tissue volume	Volume of G-occipital-sup in the left hemisphere generated by parcellation of the white surface using Destrieux (a2009s) parcellation	21282	21262	21270	10686	-	-	31968	31943	31954	0.1803	0.0191
0520	27497	aparc-a2009s lh volume G-oc-temp-lat-fusifor	mm3	float	1	regional and tissue volume	Volume of G-oc-temp-lat-fusifor in the left hemisphere generated by parcellation of the white surface using Destrieux (a2009s) parcellation	21282	21262	21270	10686	-	-	31968	31943	31954	0.1639	0.017
0521	27498	aparc-a2009s lh volume G-oc-temp-med-Lingual	mm3	float	1	regional and tissue volume	Volume of G-oc-temp-med-Lingual in the left hemisphere generated by parcellation of the white surface using Destrieux (a2009s) parcellation	21282	21262	21270	10686	-	-	31968	31943	31954	0.2096	0.0226
0522	27499	aparc-a2009s lh volume G-oc-temp-med-Parahip	mm3	float	1	regional and tissue volume	Volume of G-oc-temp-med-Parahip in the left hemisphere generated by parcellation of the white surface using Destrieux (a2009s) parcellation	21282	21262	21270	10686	-	-	31968	31943	31954	0.1879	0.0205
0523	27500	aparc-a2009s lh volume G-orbital	mm3	float	1	regional and tissue volume	Volume of G-orbital in the left hemisphere generated by parcellation of the white surface using Destrieux (a2009s) parcellation	21282	21262	21270	10685	-	-	31967	31942	31953	0.2109	0.0193
0524	27501	aparc-a2009s lh volume G-pariet-inf-Angular	mm3	float	1	regional and tissue volume	Volume of G-pariet-inf-Angular in the left hemisphere generated by parcellation of the white surface using Destrieux (a2009s) parcellation	21282	21262	21270	10686	-	-	31968	31943	31954	0.1587	0.0207
0525	27502	aparc-a2009s lh volume G-pariet-inf-Supramar	mm3	float	1	regional and tissue volume	Volume of G-pariet-inf-Supramar in the left hemisphere generated by parcellation of the white surface using Destrieux (a2009s) parcellation	21282	21262	21270	10686	10681	10684	31968	31943	31954	0.1817	0.0163
0526	27503	aparc-a2009s lh volume G-parietal-sup	mm3	float	1	regional and tissue volume	Volume of G-parietal-sup in the left hemisphere generated by parcellation of the white surface using Destrieux (a2009s) parcellation	21282	21262	21270	10686	-	-	31968	31943	31954	0.1702	0.0191
0527	27504	aparc-a2009s lh volume G-postcentral	mm3	float	1	regional and tissue volume	Volume of G-postcentral in the left hemisphere generated by parcellation of the white surface using Destrieux (a2009s) parcellation	21282	21262	21270	10686	-	-	31968	31943	31954	0.1513	0.0207
0528	27505	aparc-a2009s lh volume G-precentral	mm3	float	1	regional and tissue volume	Volume of G-precentral in the left hemisphere generated by parcellation of the white surface using Destrieux (a2009s) parcellation	21282	21262	21270	10686	-	-	31968	31943	31954	0.1785	0.0195
0529	27506	aparc-a2009s lh volume G-precuneus	mm3	float	1	regional and tissue volume	Volume of G-precuneus in the left hemisphere generated by parcellation of the white surface using Destrieux (a2009s) parcellation	21282	21262	21270	10686	-	-	31968	31943	31954	0.1956	0.0204
0530	27507	aparc-a2009s lh volume G-rectus	mm3	float	1	regional and tissue volume	Volume of G-rectus in the left hemisphere generated by parcellation of the white surface using Destrieux (a2009s) parcellation	21282	21262	21270	10685	-	-	31967	31942	31953	0.093	0.0144
0531	27508	aparc-a2009s lh volume G-subcallosal	mm3	float	1	regional and tissue volume	Volume of G-subcallosal in the left hemisphere generated by parcellation of the white surface using Destrieux (a2009s) parcellation	21280	21260	21268	10685	-	-	31965	31940	31951	0.1229	0.0178
0532	27509	aparc-a2009s lh volume G-temp-sup-G-T-transv	mm3	float	1	regional and tissue volume	Volume of G-temp-sup-G-T-transv in the left hemisphere generated by parcellation of the white surface using Destrieux (a2009s) parcellation	21282	21262	21270	10686	-	-	31968	31943	31954	0.1332	0.0154
0533	27510	aparc-a2009s lh volume G-temp-sup-Lateral	mm3	float	1	regional and tissue volume	Volume of G-temp-sup-Lateral in the left hemisphere generated by parcellation of the white surface using Destrieux (a2009s) parcellation	21282	21262	21270	10686	-	-	31968	31943	31954	0.1952	0.0224
0534	27511	aparc-a2009s lh volume G-temp-sup-Plan-polar	mm3	float	1	regional and tissue volume	Volume of G-temp-sup-Plan-polar in the left hemisphere generated by parcellation of the white surface using Destrieux (a2009s) parcellation	21282	21262	21270	10686	-	-	31968	31943	31954	0.1377	0.017
0535	27512	aparc-a2009s lh volume G-temp-sup-Plan-tempo	mm3	float	1	regional and tissue volume	Volume of G-temp-sup-Plan-tempo in the left hemisphere generated by parcellation of the white surface using Destrieux (a2009s) parcellation	21282	21262	21270	10686	-	-	31968	31943	31954	0.099	0.0151
0536	27513	aparc-a2009s lh volume G-temporal-inf	mm3	float	1	regional and tissue volume	Volume of G-temporal-inf in the left hemisphere generated by parcellation of the white surface using Destrieux (a2009s) parcellation	21282	21262	21270	10686	-	-	31968	31943	31954	0.16	0.0171
0537	27514	aparc-a2009s lh volume G-temporal-middle	mm3	float	1	regional and tissue volume	Volume of G-temporal-middle in the left hemisphere generated by parcellation of the white surface using Destrieux (a2009s) parcellation	21282	21262	21270	10686	-	-	31968	31943	31954	0.1826	0.0195
0538	27515	aparc-a2009s lh volume Lat-Fis-ant-Horizont	mm3	float	1	regional and tissue volume	Volume of Lat-Fis-ant-Horizont in the left hemisphere generated by parcellation of the white surface using Destrieux (a2009s) parcellation	21277	21257	21265	10684	-	-	31961	31936	31947	0.0408	0.0157
0539	27516	aparc-a2009s lh volume Lat-Fis-ant-Vertical	mm3	float	1	regional and tissue volume	Volume of Lat-Fis-ant-Vertical in the left hemisphere generated by parcellation of the white surface using Destrieux (a2009s) parcellation	21282	21262	21270	10685	-	-	31967	31942	31953	0.0483	0.0145
0540	27517	aparc-a2009s lh volume Lat-Fis-post	mm3	float	1	regional and tissue volume	Volume of Lat-Fis-post in the left hemisphere generated by parcellation of the white surface using Destrieux (a2009s) parcellation	21282	21262	21270	10686	-	-	31968	31943	31954	0.1984	0.0186
0541	27518	aparc-a2009s lh volume Pole-occipital	mm3	float	1	regional and tissue volume	Volume of Pole-occipital in the left hemisphere generated by parcellation of the white surface using Destrieux (a2009s) parcellation	21282	21262	21270	10686	-	-	31968	31943	31954	0.1345	0.0166
0542	27519	aparc-a2009s lh volume Pole-temporal	mm3	float	1	regional and tissue volume	Volume of Pole-temporal in the left hemisphere generated by parcellation of the white surface using Destrieux (a2009s) parcellation	21281	21261	21269	10686	-	-	31967	31942	31953	0.114	0.0167
0543	27520	aparc-a2009s lh volume S-calcarine	mm3	float	1	regional and tissue volume	Volume of S-calcarine in the left hemisphere generated by parcellation of the white surface using Destrieux (a2009s) parcellation	21282	21262	21270	10686	10681	10684	31968	31943	31954	0.2897	0.0265
0544	27521	aparc-a2009s lh volume S-central	mm3	float	1	regional and tissue volume	Volume of S-central in the left hemisphere generated by parcellation of the white surface using Destrieux (a2009s) parcellation	21282	21262	21270	10686	-	-	31968	31943	31954	0.1678	0.0203
0545	27522	aparc-a2009s lh volume S-cingul-Marginalis	mm3	float	1	regional and tissue volume	Volume of S-cingul-Marginalis in the left hemisphere generated by parcellation of the white surface using Destrieux (a2009s) parcellation	21282	21262	21270	10686	-	-	31968	31943	31954	0.14	0.018
0546	27523	aparc-a2009s lh volume S-circular-insula-ant	mm3	float	1	regional and tissue volume	Volume of S-circular-insula-ant in the left hemisphere generated by parcellation of the white surface using Destrieux (a2009s) parcellation	21282	21262	21270	10685	-	-	31967	31942	31953	0.1313	0.0169
0547	27524	aparc-a2009s lh volume S-circular-insula-inf	mm3	float	1	regional and tissue volume	Volume of S-circular-insula-inf in the left hemisphere generated by parcellation of the white surface using Destrieux (a2009s) parcellation	21282	21262	21270	10686	-	-	31968	31943	31954	0.1397	0.0162
0548	27525	aparc-a2009s lh volume S-circular-insula-sup	mm3	float	1	regional and tissue volume	Volume of S-circular-insula-sup in the left hemisphere generated by parcellation of the white surface using Destrieux (a2009s) parcellation	21282	21262	21270	10686	-	-	31968	31943	31954	0.1697	0.0208
0549	27526	aparc-a2009s lh volume S-collat-transv-ant	mm3	float	1	regional and tissue volume	Volume of S-collat-transv-ant in the left hemisphere generated by parcellation of the white surface using Destrieux (a2009s) parcellation	21282	21262	21270	10686	-	-	31968	31943	31954	0.1429	0.0168
0550	27527	aparc-a2009s lh volume S-collat-transv-post	mm3	float	1	regional and tissue volume	Volume of S-collat-transv-post in the left hemisphere generated by parcellation of the white surface using Destrieux (a2009s) parcellation	21282	21262	21270	10686	-	-	31968	31943	31954	0.0951	0.0163
0551	27528	aparc-a2009s lh volume S-front-inf	mm3	float	1	regional and tissue volume	Volume of S-front-inf in the left hemisphere generated by parcellation of the white surface using Destrieux (a2009s) parcellation	21282	21262	21270	10686	-	-	31968	31943	31954	0.1119	0.0161
0552	27529	aparc-a2009s lh volume S-front-middle	mm3	float	1	regional and tissue volume	Volume of S-front-middle in the left hemisphere generated by parcellation of the white surface using Destrieux (a2009s) parcellation	21282	21262	21270	10686	-	-	31968	31943	31954	0.0871	0.0133
0553	27530	aparc-a2009s lh volume S-front-sup	mm3	float	1	regional and tissue volume	Volume of S-front-sup in the left hemisphere generated by parcellation of the white surface using Destrieux (a2009s) parcellation	21282	21262	21270	10686	-	-	31968	31943	31954	0.1193	0.0167
0554	27531	aparc-a2009s lh volume S-interm-prim-Jensen	mm3	float	1	regional and tissue volume	Volume of S-interm-prim-Jensen in the left hemisphere generated by parcellation of the white surface using Destrieux (a2009s) parcellation	21259	21239	21247	10678	-	-	31937	31912	31923	0.0424	0.0132
0555	27532	aparc-a2009s lh volume S-intrapariet+P-trans	mm3	float	1	regional and tissue volume	Volume of S-intrapariet+P-trans in the left hemisphere generated by parcellation of the white surface using Destrieux (a2009s) parcellation	21282	21262	21270	10686	-	-	31968	31943	31954	0.1212	0.018
0556	27533	aparc-a2009s lh volume S-oc-middle+Lunatus	mm3	float	1	regional and tissue volume	Volume of S-oc-middle+Lunatus in the left hemisphere generated by parcellation of the white surface using Destrieux (a2009s) parcellation	21282	21262	21270	10686	-	-	31968	31943	31954	0.1334	0.0179
0557	27534	aparc-a2009s lh volume S-oc-sup+transversal	mm3	float	1	regional and tissue volume	Volume of S-oc-sup+transversal in the left hemisphere generated by parcellation of the white surface using Destrieux (a2009s) parcellation	21282	21262	21270	10686	-	-	31968	31943	31954	0.1045	0.0185
0558	27535	aparc-a2009s lh volume S-occipital-ant	mm3	float	1	regional and tissue volume	Volume of S-occipital-ant in the left hemisphere generated by parcellation of the white surface using Destrieux (a2009s) parcellation	21282	21262	21270	10686	-	-	31968	31943	31954	0.0382	0.0145
0559	27536	aparc-a2009s lh volume S-oc-temp-lat	mm3	float	1	regional and tissue volume	Volume of S-oc-temp-lat in the left hemisphere generated by parcellation of the white surface using Destrieux (a2009s) parcellation	21282	21262	21270	10686	-	-	31968	31943	31954	0.0886	0.0147
0560	27537	aparc-a2009s lh volume S-oc-temp-med+Lingual	mm3	float	1	regional and tissue volume	Volume of S-oc-temp-med+Lingual in the left hemisphere generated by parcellation of the white surface using Destrieux (a2009s) parcellation	21282	21262	21270	10686	-	-	31968	31943	31954	0.1131	0.0156
0561	27538	aparc-a2009s lh volume S-orbital-lateral	mm3	float	1	regional and tissue volume	Volume of S-orbital-lateral in the left hemisphere generated by parcellation of the white surface using Destrieux (a2009s) parcellation	21281	21261	21269	10686	-	-	31967	31942	31953	0.0546	0.0153
0562	27539	aparc-a2009s lh volume S-orbital-med-olfact	mm3	float	1	regional and tissue volume	Volume of S-orbital-med-olfact in the left hemisphere generated by parcellation of the white surface using Destrieux (a2009s) parcellation	21282	21262	21270	10685	10680	10683	31967	31942	31953	0.1357	0.0199
0563	27540	aparc-a2009s lh volume S-orbital-H-Shaped	mm3	float	1	regional and tissue volume	Volume of S-orbital-H-Shaped in the left hemisphere generated by parcellation of the white surface using Destrieux (a2009s) parcellation	21282	21262	21270	10685	-	-	31967	31942	31953	0.1987	0.0195
0564	27541	aparc-a2009s lh volume S-parieto-occipital	mm3	float	1	regional and tissue volume	Volume of S-parieto-occipital in the left hemisphere generated by parcellation of the white surface using Destrieux (a2009s) parcellation	21282	21262	21270	10686	-	-	31968	31943	31954	0.2261	0.0192
0565	27542	aparc-a2009s lh volume S-pericallosal	mm3	float	1	regional and tissue volume	Volume of S-pericallosal in the left hemisphere generated by parcellation of the white surface using Destrieux (a2009s) parcellation	21282	21262	21270	10686	-	-	31968	31943	31954	0.1228	0.0163
0566	27543	aparc-a2009s lh volume S-postcentral	mm3	float	1	regional and tissue volume	Volume of S-postcentral in the left hemisphere generated by parcellation of the white surface using Destrieux (a2009s) parcellation	21282	21262	21270	10686	-	-	31968	31943	31954	0.1072	0.0194
0567	27544	aparc-a2009s lh volume S-precentral-inf-part	mm3	float	1	regional and tissue volume	Volume of S-precentral-inf-part in the left hemisphere generated by parcellation of the white surface using Destrieux (a2009s) parcellation	21282	21262	21270	10686	-	-	31968	31943	31954	0.0987	0.0164
0568	27545	aparc-a2009s lh volume S-precentral-sup-part	mm3	float	1	regional and tissue volume	Volume of S-precentral-sup-part in the left hemisphere generated by parcellation of the white surface using Destrieux (a2009s) parcellation	21282	21262	21270	10686	-	-	31968	31943	31954	0.1153	0.0168
0569	27546	aparc-a2009s lh volume S-suborbital	mm3	float	1	regional and tissue volume	Volume of S-suborbital in the left hemisphere generated by parcellation of the white surface using Destrieux (a2009s) parcellation	21282	21262	21270	10686	-	-	31968	31943	31954	0.04	0.0145
0570	27547	aparc-a2009s lh volume S-subparietal	mm3	float	1	regional and tissue volume	Volume of S-subparietal in the left hemisphere generated by parcellation of the white surface using Destrieux (a2009s) parcellation	21282	21262	21270	10686	-	-	31968	31943	31954	0.1437	0.018
0571	27548	aparc-a2009s lh volume S-temporal-inf	mm3	float	1	regional and tissue volume	Volume of S-temporal-inf in the left hemisphere generated by parcellation of the white surface using Destrieux (a2009s) parcellation	21282	21262	21270	10686	-	-	31968	31943	31954	0.1097	0.0162
0572	27549	aparc-a2009s lh volume S-temporal-sup	mm3	float	1	regional and tissue volume	Volume of S-temporal-sup in the left hemisphere generated by parcellation of the white surface using Destrieux (a2009s) parcellation	21282	21262	21270	10686	-	-	31968	31943	31954	0.1838	0.0178
0573	27550	aparc-a2009s lh volume S-temporal-transverse	mm3	float	1	regional and tissue volume	Volume of S-temporal-transverse in the left hemisphere generated by parcellation of the white surface using Destrieux (a2009s) parcellation	21280	21260	21268	10682	-	-	31962	31937	31948	0.0595	0.0137
0574	27699	aparc-a2009s rh volume G+S-frontomargin	mm3	float	1	regional and tissue volume	Volume of G+S-frontomargin in the right hemisphere generated by parcellation of the white surface using Destrieux (a2009s) parcellation	21281	21261	21269	10686	-	-	31967	31942	31953	0.094	0.0171
0575	27700	aparc-a2009s rh volume G+S-occipital-inf	mm3	float	1	regional and tissue volume	Volume of G+S-occipital-inf in the right hemisphere generated by parcellation of the white surface using Destrieux (a2009s) parcellation	21282	21262	21270	10686	-	-	31968	31943	31954	0.1159	0.0167
0576	27701	aparc-a2009s rh volume G+S-paracentral	mm3	float	1	regional and tissue volume	Volume of G+S-paracentral in the right hemisphere generated by parcellation of the white surface using Destrieux (a2009s) parcellation	21282	21262	21270	10686	-	-	31968	31943	31954	0.1175	0.0177
0577	27702	aparc-a2009s rh volume G+S-subcentral	mm3	float	1	regional and tissue volume	Volume of G+S-subcentral in the right hemisphere generated by parcellation of the white surface using Destrieux (a2009s) parcellation	21282	21262	21270	10686	-	-	31968	31943	31954	0.152	0.0183
0578	27703	aparc-a2009s rh volume G+S-transv-frontopol	mm3	float	1	regional and tissue volume	Volume of G+S-transv-frontopol in the right hemisphere generated by parcellation of the white surface using Destrieux (a2009s) parcellation	21282	21262	21270	10686	-	-	31968	31943	31954	0.1055	0.0166
0579	27704	aparc-a2009s rh volume G+S-cingul-Ant	mm3	float	1	regional and tissue volume	Volume of G+S-cingul-Ant in the right hemisphere generated by parcellation of the white surface using Destrieux (a2009s) parcellation	21282	21262	21270	10686	-	-	31968	31943	31954	0.1802	0.0168
0580	27705	aparc-a2009s rh volume G+S-cingul-Mid-Ant	mm3	float	1	regional and tissue volume	Volume of G+S-cingul-Mid-Ant in the right hemisphere generated by parcellation of the white surface using Destrieux (a2009s) parcellation	21282	21262	21270	10686	-	-	31968	31943	31954	0.1552	0.0161
0581	27706	aparc-a2009s rh volume G+S-cingul-Mid-Post	mm3	float	1	regional and tissue volume	Volume of G+S-cingul-Mid-Post in the right hemisphere generated by parcellation of the white surface using Destrieux (a2009s) parcellation	21282	21262	21270	10686	-	-	31968	31943	31954	0.1482	0.0155
0582	27707	aparc-a2009s rh volume G-cingul-Post-dorsal	mm3	float	1	regional and tissue volume	Volume of G-cingul-Post-dorsal in the right hemisphere generated by parcellation of the white surface using Destrieux (a2009s) parcellation	21282	21262	21270	10686	-	-	31968	31943	31954	0.1009	0.0156
0583	27708	aparc-a2009s rh volume G-cingul-Post-ventral	mm3	float	1	regional and tissue volume	Volume of G-cingul-Post-ventral in the right hemisphere generated by parcellation of the white surface using Destrieux (a2009s) parcellation	21282	21262	21270	10686	-	-	31968	31943	31954	0.1727	0.0202
0584	27709	aparc-a2009s rh volume G-cuneus	mm3	float	1	regional and tissue volume	Volume of G-cuneus in the right hemisphere generated by parcellation of the white surface using Destrieux (a2009s) parcellation	21282	21262	21270	10686	-	-	31968	31943	31954	0.2444	0.0235
0585	27710	aparc-a2009s rh volume G-front-inf-Opercular	mm3	float	1	regional and tissue volume	Volume of G-front-inf-Opercular in the right hemisphere generated by parcellation of the white surface using Destrieux (a2009s) parcellation	21282	21262	21270	10686	-	-	31968	31943	31954	0.1251	0.0171
0586	27711	aparc-a2009s rh volume G-front-inf-Orbital	mm3	float	1	regional and tissue volume	Volume of G-front-inf-Orbital in the right hemisphere generated by parcellation of the white surface using Destrieux (a2009s) parcellation	21281	21261	21269	10685	-	-	31966	31941	31952	0.0423	0.0157
0587	27712	aparc-a2009s rh volume G-front-inf-Triangul	mm3	float	1	regional and tissue volume	Volume of G-front-inf-Triangul in the right hemisphere generated by parcellation of the white surface using Destrieux (a2009s) parcellation	21281	21261	21269	10686	-	-	31967	31942	31953	0.0956	0.017
0588	27713	aparc-a2009s rh volume G-front-middle	mm3	float	1	regional and tissue volume	Volume of G-front-middle in the right hemisphere generated by parcellation of the white surface using Destrieux (a2009s) parcellation	21282	21262	21270	10686	-	-	31968	31943	31954	0.1541	0.017
0589	27714	aparc-a2009s rh volume G-front-sup	mm3	float	1	regional and tissue volume	Volume of G-front-sup in the right hemisphere generated by parcellation of the white surface using Destrieux (a2009s) parcellation	21282	21262	21270	10686	-	-	31968	31943	31954	0.1636	0.0177
0590	27715	aparc-a2009s rh volume G-Ins-lg+S-cent-ins	mm3	float	1	regional and tissue volume	Volume of G-Ins-lg+S-cent-ins in the right hemisphere generated by parcellation of the white surface using Destrieux (a2009s) parcellation	21282	21262	21270	10686	-	-	31968	31943	31954	0.1563	0.0197
0591	27716	aparc-a2009s rh volume G-insular-short	mm3	float	1	regional and tissue volume	Volume of G-insular-short in the right hemisphere generated by parcellation of the white surface using Destrieux (a2009s) parcellation	21282	21262	21270	10686	-	-	31968	31943	31954	0.1662	0.0174
0592	27717	aparc-a2009s rh volume G-occipital-middle	mm3	float	1	regional and tissue volume	Volume of G-occipital-middle in the right hemisphere generated by parcellation of the white surface using Destrieux (a2009s) parcellation	21282	21262	21270	10686	-	-	31968	31943	31954	0.1061	0.0167
0593	27718	aparc-a2009s rh volume G-occipital-sup	mm3	float	1	regional and tissue volume	Volume of G-occipital-sup in the right hemisphere generated by parcellation of the white surface using Destrieux (a2009s) parcellation	21282	21262	21270	10686	-	-	31968	31943	31954	0.1435	0.0166
0594	27719	aparc-a2009s rh volume G-oc-temp-lat-fusifor	mm3	float	1	regional and tissue volume	Volume of G-oc-temp-lat-fusifor in the right hemisphere generated by parcellation of the white surface using Destrieux (a2009s) parcellation	21282	21262	21270	10686	-	-	31968	31943	31954	0.1568	0.018
0595	27720	aparc-a2009s rh volume G-oc-temp-med-Lingual	mm3	float	1	regional and tissue volume	Volume of G-oc-temp-med-Lingual in the right hemisphere generated by parcellation of the white surface using Destrieux (a2009s) parcellation	21282	21262	21270	10686	-	-	31968	31943	31954	0.2114	0.0229
0596	27721	aparc-a2009s rh volume G-oc-temp-med-Parahip	mm3	float	1	regional and tissue volume	Volume of G-oc-temp-med-Parahip in the right hemisphere generated by parcellation of the white surface using Destrieux (a2009s) parcellation	21282	21262	21270	10686	-	-	31968	31943	31954	0.176	0.0197
0597	27722	aparc-a2009s rh volume G-orbital	mm3	float	1	regional and tissue volume	Volume of G-orbital in the right hemisphere generated by parcellation of the white surface using Destrieux (a2009s) parcellation	21282	21262	21270	10686	-	-	31968	31943	31954	0.1916	0.0201
0598	27723	aparc-a2009s rh volume G-pariet-inf-Angular	mm3	float	1	regional and tissue volume	Volume of G-pariet-inf-Angular in the right hemisphere generated by parcellation of the white surface using Destrieux (a2009s) parcellation	21282	21262	21270	10686	-	-	31968	31943	31954	0.1265	0.0164
0599	27724	aparc-a2009s rh volume G-pariet-inf-Supramar	mm3	float	1	regional and tissue volume	Volume of G-pariet-inf-Supramar in the right hemisphere generated by parcellation of the white surface using Destrieux (a2009s) parcellation	21282	21262	21270	10686	10681	10684	31968	31943	31954	0.1517	0.0187
0600	27725	aparc-a2009s rh volume G-parietal-sup	mm3	float	1	regional and tissue volume	Volume of G-parietal-sup in the right hemisphere generated by parcellation of the white surface using Destrieux (a2009s) parcellation	21282	21262	21270	10686	-	-	31968	31943	31954	0.1329	0.0178
0601	27726	aparc-a2009s rh volume G-postcentral	mm3	float	1	regional and tissue volume	Volume of G-postcentral in the right hemisphere generated by parcellation of the white surface using Destrieux (a2009s) parcellation	21282	21262	21270	10686	-	-	31968	31943	31954	0.1806	0.0203
0602	27727	aparc-a2009s rh volume G-precentral	mm3	float	1	regional and tissue volume	Volume of G-precentral in the right hemisphere generated by parcellation of the white surface using Destrieux (a2009s) parcellation	21282	21262	21270	10686	-	-	31968	31943	31954	0.1993	0.0202
0603	27728	aparc-a2009s rh volume G-precuneus	mm3	float	1	regional and tissue volume	Volume of G-precuneus in the right hemisphere generated by parcellation of the white surface using Destrieux (a2009s) parcellation	21282	21262	21270	10686	-	-	31968	31943	31954	0.1918	0.0206
0604	27729	aparc-a2009s rh volume G-rectus	mm3	float	1	regional and tissue volume	Volume of G-rectus in the right hemisphere generated by parcellation of the white surface using Destrieux (a2009s) parcellation	21282	21262	21270	10686	-	-	31968	31943	31954	0.1166	0.0174
0605	27730	aparc-a2009s rh volume G-subcallosal	mm3	float	1	regional and tissue volume	Volume of G-subcallosal in the right hemisphere generated by parcellation of the white surface using Destrieux (a2009s) parcellation	21282	21262	21270	10686	-	-	31968	31943	31954	0.1255	0.0205
0606	27731	aparc-a2009s rh volume G-temp-sup-G-T-transv	mm3	float	1	regional and tissue volume	Volume of G-temp-sup-G-T-transv in the right hemisphere generated by parcellation of the white surface using Destrieux (a2009s) parcellation	21281	21261	21269	10686	-	-	31967	31942	31953	0.1244	0.0164
0607	27732	aparc-a2009s rh volume G-temp-sup-Lateral	mm3	float	1	regional and tissue volume	Volume of G-temp-sup-Lateral in the right hemisphere generated by parcellation of the white surface using Destrieux (a2009s) parcellation	21282	21262	21270	10686	-	-	31968	31943	31954	0.188	0.018
0608	27733	aparc-a2009s rh volume G-temp-sup-Plan-polar	mm3	float	1	regional and tissue volume	Volume of G-temp-sup-Plan-polar in the right hemisphere generated by parcellation of the white surface using Destrieux (a2009s) parcellation	21282	21262	21270	10686	-	-	31968	31943	31954	0.1107	0.0159
0609	27734	aparc-a2009s rh volume G-temp-sup-Plan-tempo	mm3	float	1	regional and tissue volume	Volume of G-temp-sup-Plan-tempo in the right hemisphere generated by parcellation of the white surface using Destrieux (a2009s) parcellation	21282	21262	21270	10686	-	-	31968	31943	31954	0.1493	0.0162
0610	27735	aparc-a2009s rh volume G-temporal-inf	mm3	float	1	regional and tissue volume	Volume of G-temporal-inf in the right hemisphere generated by parcellation of the white surface using Destrieux (a2009s) parcellation	21282	21262	21270	10686	-	-	31968	31943	31954	0.1582	0.0172
0611	27736	aparc-a2009s rh volume G-temporal-middle	mm3	float	1	regional and tissue volume	Volume of G-temporal-middle in the right hemisphere generated by parcellation of the white surface using Destrieux (a2009s) parcellation	21282	21262	21270	10686	-	-	31968	31943	31954	0.1716	0.0192
0612	27737	aparc-a2009s rh volume Lat-Fis-ant-Horizont	mm3	float	1	regional and tissue volume	Volume of Lat-Fis-ant-Horizont in the right hemisphere generated by parcellation of the white surface using Destrieux (a2009s) parcellation	21281	21261	21269	10685	-	-	31966	31941	31952	0.0402	0.0145
0613	27738	aparc-a2009s rh volume Lat-Fis-ant-Vertical	mm3	float	1	regional and tissue volume	Volume of Lat-Fis-ant-Vertical in the right hemisphere generated by parcellation of the white surface using Destrieux (a2009s) parcellation	21269	21249	21257	10683	-	-	31952	31927	31938	0.0366	0.0158
0614	27739	aparc-a2009s rh volume Lat-Fis-post	mm3	float	1	regional and tissue volume	Volume of Lat-Fis-post in the right hemisphere generated by parcellation of the white surface using Destrieux (a2009s) parcellation	21282	21262	21270	10686	-	-	31968	31943	31954	0.1687	0.016
0615	27740	aparc-a2009s rh volume Pole-occipital	mm3	float	1	regional and tissue volume	Volume of Pole-occipital in the right hemisphere generated by parcellation of the white surface using Destrieux (a2009s) parcellation	21282	21262	21270	10686	-	-	31968	31943	31954	0.2001	0.0226
0616	27741	aparc-a2009s rh volume Pole-temporal	mm3	float	1	regional and tissue volume	Volume of Pole-temporal in the right hemisphere generated by parcellation of the white surface using Destrieux (a2009s) parcellation	21282	21262	21270	10686	-	-	31968	31943	31954	0.1484	0.0173
0617	27742	aparc-a2009s rh volume S-calcarine	mm3	float	1	regional and tissue volume	Volume of S-calcarine in the right hemisphere generated by parcellation of the white surface using Destrieux (a2009s) parcellation	21282	21262	21270	10686	10681	10684	31968	31943	31954	0.3007	0.0282
0618	27743	aparc-a2009s rh volume S-central	mm3	float	1	regional and tissue volume	Volume of S-central in the right hemisphere generated by parcellation of the white surface using Destrieux (a2009s) parcellation	21282	21262	21270	10686	-	-	31968	31943	31954	0.1946	0.0263
0619	27744	aparc-a2009s rh volume S-cingul-Marginalis	mm3	float	1	regional and tissue volume	Volume of S-cingul-Marginalis in the right hemisphere generated by parcellation of the white surface using Destrieux (a2009s) parcellation	21282	21262	21270	10686	10681	10684	31968	31943	31954	0.1115	0.0162
0620	27745	aparc-a2009s rh volume S-circular-insula-ant	mm3	float	1	regional and tissue volume	Volume of S-circular-insula-ant in the right hemisphere generated by parcellation of the white surface using Destrieux (a2009s) parcellation	21281	21261	21269	10685	-	-	31966	31941	31952	0.1253	0.017
0621	27746	aparc-a2009s rh volume S-circular-insula-inf	mm3	float	1	regional and tissue volume	Volume of S-circular-insula-inf in the right hemisphere generated by parcellation of the white surface using Destrieux (a2009s) parcellation	21282	21262	21270	10686	-	-	31968	31943	31954	0.1473	0.0185
0622	27747	aparc-a2009s rh volume S-circular-insula-sup	mm3	float	1	regional and tissue volume	Volume of S-circular-insula-sup in the right hemisphere generated by parcellation of the white surface using Destrieux (a2009s) parcellation	21282	21262	21270	10685	-	-	31967	31942	31953	0.1601	0.0186
0623	27748	aparc-a2009s rh volume S-collat-transv-ant	mm3	float	1	regional and tissue volume	Volume of S-collat-transv-ant in the right hemisphere generated by parcellation of the white surface using Destrieux (a2009s) parcellation	21282	21262	21270	10686	-	-	31968	31943	31954	0.17	0.018
0624	27749	aparc-a2009s rh volume S-collat-transv-post	mm3	float	1	regional and tissue volume	Volume of S-collat-transv-post in the right hemisphere generated by parcellation of the white surface using Destrieux (a2009s) parcellation	21281	21261	21269	10685	-	-	31966	31941	31952	0.1026	0.0159
0625	27750	aparc-a2009s rh volume S-front-inf	mm3	float	1	regional and tissue volume	Volume of S-front-inf in the right hemisphere generated by parcellation of the white surface using Destrieux (a2009s) parcellation	21282	21262	21270	10686	-	-	31968	31943	31954	0.1048	0.0165
0626	27751	aparc-a2009s rh volume S-front-middle	mm3	float	1	regional and tissue volume	Volume of S-front-middle in the right hemisphere generated by parcellation of the white surface using Destrieux (a2009s) parcellation	21282	21262	21270	10686	-	-	31968	31943	31954	0.0674	0.0159
0627	27752	aparc-a2009s rh volume S-front-sup	mm3	float	1	regional and tissue volume	Volume of S-front-sup in the right hemisphere generated by parcellation of the white surface using Destrieux (a2009s) parcellation	21282	21262	21270	10686	-	-	31968	31943	31954	0.0989	0.0162
0628	27753	aparc-a2009s rh volume S-interm-prim-Jensen	mm3	float	1	regional and tissue volume	Volume of S-interm-prim-Jensen in the right hemisphere generated by parcellation of the white surface using Destrieux (a2009s) parcellation	21279	21259	21267	10685	-	-	31964	31939	31950	0.0467	0.0126
0629	27754	aparc-a2009s rh volume S-intrapariet+P-trans	mm3	float	1	regional and tissue volume	Volume of S-intrapariet+P-trans in the right hemisphere generated by parcellation of the white surface using Destrieux (a2009s) parcellation	21282	21262	21270	10686	-	-	31968	31943	31954	0.1219	0.0165
0630	27755	aparc-a2009s rh volume S-oc-middle+Lunatus	mm3	float	1	regional and tissue volume	Volume of S-oc-middle+Lunatus in the right hemisphere generated by parcellation of the white surface using Destrieux (a2009s) parcellation	21282	21262	21270	10686	-	-	31968	31943	31954	0.1193	0.0177
0631	27756	aparc-a2009s rh volume S-oc-sup+transversal	mm3	float	1	regional and tissue volume	Volume of S-oc-sup+transversal in the right hemisphere generated by parcellation of the white surface using Destrieux (a2009s) parcellation	21282	21262	21270	10686	-	-	31968	31943	31954	0.0794	0.0151
0632	27757	aparc-a2009s rh volume S-occipital-ant	mm3	float	1	regional and tissue volume	Volume of S-occipital-ant in the right hemisphere generated by parcellation of the white surface using Destrieux (a2009s) parcellation	21282	21262	21270	10685	-	-	31967	31942	31953	0.0844	0.0154
0633	27758	aparc-a2009s rh volume S-oc-temp-lat	mm3	float	1	regional and tissue volume	Volume of S-oc-temp-lat in the right hemisphere generated by parcellation of the white surface using Destrieux (a2009s) parcellation	21282	21262	21270	10686	-	-	31968	31943	31954	0.0835	0.018
0634	27759	aparc-a2009s rh volume S-oc-temp-med+Lingual	mm3	float	1	regional and tissue volume	Volume of S-oc-temp-med+Lingual in the right hemisphere generated by parcellation of the white surface using Destrieux (a2009s) parcellation	21282	21262	21270	10686	-	-	31968	31943	31954	0.1521	0.0176
0635	27760	aparc-a2009s rh volume S-orbital-lateral	mm3	float	1	regional and tissue volume	Volume of S-orbital-lateral in the right hemisphere generated by parcellation of the white surface using Destrieux (a2009s) parcellation	21281	21261	21269	10685	-	-	31966	31941	31952	0.068	0.0142
0636	27761	aparc-a2009s rh volume S-orbital-med-olfact	mm3	float	1	regional and tissue volume	Volume of S-orbital-med-olfact in the right hemisphere generated by parcellation of the white surface using Destrieux (a2009s) parcellation	21282	21262	21270	10686	-	-	31968	31943	31954	0.1162	0.0173
0637	27762	aparc-a2009s rh volume S-orbital-H-Shaped	mm3	float	1	regional and tissue volume	Volume of S-orbital-H-Shaped in the right hemisphere generated by parcellation of the white surface using Destrieux (a2009s) parcellation	21281	21261	21269	10686	-	-	31967	31942	31953	0.218	0.0212
0638	27763	aparc-a2009s rh volume S-parieto-occipital	mm3	float	1	regional and tissue volume	Volume of S-parieto-occipital in the right hemisphere generated by parcellation of the white surface using Destrieux (a2009s) parcellation	21282	21262	21270	10686	-	-	31968	31943	31954	0.2387	0.0193
0639	27764	aparc-a2009s rh volume S-pericallosal	mm3	float	1	regional and tissue volume	Volume of S-pericallosal in the right hemisphere generated by parcellation of the white surface using Destrieux (a2009s) parcellation	21282	21262	21270	10686	-	-	31968	31943	31954	0.1074	0.0142
0640	27765	aparc-a2009s rh volume S-postcentral	mm3	float	1	regional and tissue volume	Volume of S-postcentral in the right hemisphere generated by parcellation of the white surface using Destrieux (a2009s) parcellation	21282	21262	21270	10686	-	-	31968	31943	31954	0.1175	0.0165
0641	27766	aparc-a2009s rh volume S-precentral-inf-part	mm3	float	1	regional and tissue volume	Volume of S-precentral-inf-part in the right hemisphere generated by parcellation of the white surface using Destrieux (a2009s) parcellation	21282	21262	21270	10686	-	-	31968	31943	31954	0.1119	0.0164
0642	27767	aparc-a2009s rh volume S-precentral-sup-part	mm3	float	1	regional and tissue volume	Volume of S-precentral-sup-part in the right hemisphere generated by parcellation of the white surface using Destrieux (a2009s) parcellation	21282	21262	21270	10686	-	-	31968	31943	31954	0.1035	0.0165
0643	27768	aparc-a2009s rh volume S-suborbital	mm3	float	1	regional and tissue volume	Volume of S-suborbital in the right hemisphere generated by parcellation of the white surface using Destrieux (a2009s) parcellation	21282	21262	21270	10685	-	-	31967	31942	31953	0.0348	0.0139
0644	27769	aparc-a2009s rh volume S-subparietal	mm3	float	1	regional and tissue volume	Volume of S-subparietal in the right hemisphere generated by parcellation of the white surface using Destrieux (a2009s) parcellation	21282	21262	21270	10686	-	-	31968	31943	31954	0.1176	0.0168
0645	27770	aparc-a2009s rh volume S-temporal-inf	mm3	float	1	regional and tissue volume	Volume of S-temporal-inf in the right hemisphere generated by parcellation of the white surface using Destrieux (a2009s) parcellation	21282	21262	21270	10686	-	-	31968	31943	31954	0.1138	0.0174
0646	27771	aparc-a2009s rh volume S-temporal-sup	mm3	float	1	regional and tissue volume	Volume of S-temporal-sup in the right hemisphere generated by parcellation of the white surface using Destrieux (a2009s) parcellation	21282	21262	21270	10686	-	-	31968	31943	31954	0.1822	0.0185
0647	27772	aparc-a2009s rh volume S-temporal-transverse	mm3	float	1	regional and tissue volume	Volume of S-temporal-transverse in the right hemisphere generated by parcellation of the white surface using Destrieux (a2009s) parcellation	21280	21260	21268	10686	-	-	31966	31941	31952	0.1178	0.014
0648	26721	aparc-Desikan lh area TotalSurface	mm2	float	2	cortical area	Area of TotalSurface in the left hemisphere generated by parcellation of the white surface using Desikan-Killiany parcellation	21282	21262	21270	10686	-	-	31968	31943	31954	0.3144	0.0236
0649	26722	aparc-Desikan lh area bankssts	mm2	float	2	cortical area	Area of bankssts in the left hemisphere generated by parcellation of the white surface using Desikan-Killiany parcellation	21282	21262	21270	10686	-	-	31968	31943	31954	0.1621	0.0175
0650	26723	aparc-Desikan lh area caudalanteriorcingulate	mm2	float	2	cortical area	Area of caudalanteriorcingulate in the left hemisphere generated by parcellation of the white surface using Desikan-Killiany parcellation	21282	21262	21270	10685	-	-	31967	31942	31953	0.1136	0.0163
0651	26724	aparc-Desikan lh area caudalmiddlefrontal	mm2	float	2	cortical area	Area of caudalmiddlefrontal in the left hemisphere generated by parcellation of the white surface using Desikan-Killiany parcellation	21282	21262	21270	10686	-	-	31968	31943	31954	0.1814	0.0233
0652	26725	aparc-Desikan lh area cuneus	mm2	float	2	cortical area	Area of cuneus in the left hemisphere generated by parcellation of the white surface using Desikan-Killiany parcellation	21282	21262	21270	10686	-	-	31968	31943	31954	0.272	0.0236
0653	26726	aparc-Desikan lh area entorhinal	mm2	float	2	cortical area	Area of entorhinal in the left hemisphere generated by parcellation of the white surface using Desikan-Killiany parcellation	21281	21261	21269	10686	-	-	31967	31942	31953	0.176	0.0192
0654	26727	aparc-Desikan lh area fusiform	mm2	float	2	cortical area	Area of fusiform in the left hemisphere generated by parcellation of the white surface using Desikan-Killiany parcellation	21282	21262	21270	10686	-	-	31968	31943	31954	0.1858	0.019
0655	26728	aparc-Desikan lh area inferiorparietal	mm2	float	2	cortical area	Area of inferiorparietal in the left hemisphere generated by parcellation of the white surface using Desikan-Killiany parcellation	21282	21262	21270	10686	-	-	31968	31943	31954	0.2052	0.0177
0656	26729	aparc-Desikan lh area inferiortemporal	mm2	float	2	cortical area	Area of inferiortemporal in the left hemisphere generated by parcellation of the white surface using Desikan-Killiany parcellation	21282	21262	21270	10686	-	-	31968	31943	31954	0.2002	0.0179
0657	26730	aparc-Desikan lh area isthmuscingulate	mm2	float	2	cortical area	Area of isthmuscingulate in the left hemisphere generated by parcellation of the white surface using Desikan-Killiany parcellation	21281	21261	21269	10686	-	-	31967	31942	31953	0.1992	0.021
0658	26731	aparc-Desikan lh area lateraloccipital	mm2	float	2	cortical area	Area of lateraloccipital in the left hemisphere generated by parcellation of the white surface using Desikan-Killiany parcellation	21282	21262	21270	10686	10681	10684	31968	31943	31954	0.2141	0.0214
0659	26732	aparc-Desikan lh area lateralorbitofrontal	mm2	float	2	cortical area	Area of lateralorbitofrontal in the left hemisphere generated by parcellation of the white surface using Desikan-Killiany parcellation	21282	21262	21270	10685	-	-	31967	31942	31953	0.269	0.0221
0660	26733	aparc-Desikan lh area lingual	mm2	float	2	cortical area	Area of lingual in the left hemisphere generated by parcellation of the white surface using Desikan-Killiany parcellation	21282	21262	21270	10686	-	-	31968	31943	31954	0.2559	0.023
0661	26734	aparc-Desikan lh area medialorbitofrontal	mm2	float	2	cortical area	Area of medialorbitofrontal in the left hemisphere generated by parcellation of the white surface using Desikan-Killiany parcellation	21282	21262	21270	10686	-	-	31968	31943	31954	0.1155	0.0184
0662	26735	aparc-Desikan lh area middletemporal	mm2	float	2	cortical area	Area of middletemporal in the left hemisphere generated by parcellation of the white surface using Desikan-Killiany parcellation	21282	21262	21270	10686	-	-	31968	31943	31954	0.2289	0.0201
0663	26736	aparc-Desikan lh area parahippocampal	mm2	float	2	cortical area	Area of parahippocampal in the left hemisphere generated by parcellation of the white surface using Desikan-Killiany parcellation	21282	21262	21270	10686	-	-	31968	31943	31954	0.1635	0.0193
0664	26737	aparc-Desikan lh area paracentral	mm2	float	2	cortical area	Area of paracentral in the left hemisphere generated by parcellation of the white surface using Desikan-Killiany parcellation	21282	21262	21270	10686	-	-	31968	31943	31954	0.2159	0.0207
0665	26738	aparc-Desikan lh area parsopercularis	mm2	float	2	cortical area	Area of parsopercularis in the left hemisphere generated by parcellation of the white surface using Desikan-Killiany parcellation	21282	21262	21270	10686	-	-	31968	31943	31954	0.1431	0.0164
0666	26739	aparc-Desikan lh area parsorbitalis	mm2	float	2	cortical area	Area of parsorbitalis in the left hemisphere generated by parcellation of the white surface using Desikan-Killiany parcellation	21282	21262	21270	10685	-	-	31967	31942	31953	0.1664	0.0196
0667	26740	aparc-Desikan lh area parstriangularis	mm2	float	2	cortical area	Area of parstriangularis in the left hemisphere generated by parcellation of the white surface using Desikan-Killiany parcellation	21282	21262	21270	10686	-	-	31968	31943	31954	0.1784	0.0197
0668	26741	aparc-Desikan lh area pericalcarine	mm2	float	2	cortical area	Area of pericalcarine in the left hemisphere generated by parcellation of the white surface using Desikan-Killiany parcellation	21282	21262	21270	10686	10681	10684	31968	31943	31954	0.3236	0.0289
0669	26742	aparc-Desikan lh area postcentral	mm2	float	2	cortical area	Area of postcentral in the left hemisphere generated by parcellation of the white surface using Desikan-Killiany parcellation	21282	21262	21270	10686	-	-	31968	31943	31954	0.1792	0.0196
0670	26743	aparc-Desikan lh area posteriorcingulate	mm2	float	2	cortical area	Area of posteriorcingulate in the left hemisphere generated by parcellation of the white surface using Desikan-Killiany parcellation	21281	21261	21269	10686	-	-	31967	31942	31953	0.167	0.035
0671	26744	aparc-Desikan lh area precentral	mm2	float	2	cortical area	Area of precentral in the left hemisphere generated by parcellation of the white surface using Desikan-Killiany parcellation	21282	21262	21270	10686	-	-	31968	31943	31954	0.2346	0.0264
0672	26745	aparc-Desikan lh area precuneus	mm2	float	2	cortical area	Area of precuneus in the left hemisphere generated by parcellation of the white surface using Desikan-Killiany parcellation	21282	21262	21270	10686	-	-	31968	31943	31954	0.2607	0.0231
0673	26746	aparc-Desikan lh area rostralanteriorcingulate	mm2	float	2	cortical area	Area of rostralanteriorcingulate in the left hemisphere generated by parcellation of the white surface using Desikan-Killiany parcellation	21282	21262	21270	10685	-	-	31967	31942	31953	0.1774	0.0184
0674	26747	aparc-Desikan lh area rostralmiddlefrontal	mm2	float	2	cortical area	Area of rostralmiddlefrontal in the left hemisphere generated by parcellation of the white surface using Desikan-Killiany parcellation	21282	21262	21270	10686	10681	10684	31968	31943	31954	0.2513	0.0192
0675	26748	aparc-Desikan lh area superiorfrontal	mm2	float	2	cortical area	Area of superiorfrontal in the left hemisphere generated by parcellation of the white surface using Desikan-Killiany parcellation	21282	21262	21270	10686	10681	10684	31968	31943	31954	0.2428	0.0258
0676	26749	aparc-Desikan lh area superiorparietal	mm2	float	2	cortical area	Area of superiorparietal in the left hemisphere generated by parcellation of the white surface using Desikan-Killiany parcellation	21282	21262	21270	10686	-	-	31968	31943	31954	0.2111	0.02
0677	26750	aparc-Desikan lh area superiortemporal	mm2	float	2	cortical area	Area of superiortemporal in the left hemisphere generated by parcellation of the white surface using Desikan-Killiany parcellation	21282	21262	21270	10686	-	-	31968	31943	31954	0.2731	0.0379
0678	26751	aparc-Desikan lh area supramarginal	mm2	float	2	cortical area	Area of supramarginal in the left hemisphere generated by parcellation of the white surface using Desikan-Killiany parcellation	21282	21262	21270	10686	-	-	31968	31943	31954	0.1816	0.0181
0679	26752	aparc-Desikan lh area frontalpole	mm2	float	2	cortical area	Area of frontalpole in the left hemisphere generated by parcellation of the white surface using Desikan-Killiany parcellation	21282	21262	21270	10685	-	-	31967	31942	31953	0.0615	0.0168
0680	26753	aparc-Desikan lh area transversetemporal	mm2	float	2	cortical area	Area of transversetemporal in the left hemisphere generated by parcellation of the white surface using Desikan-Killiany parcellation	21282	21262	21270	10686	-	-	31968	31943	31954	0.1969	0.0186
0681	26754	aparc-Desikan lh area insula	mm2	float	2	cortical area	Area of insula in the left hemisphere generated by parcellation of the white surface using Desikan-Killiany parcellation	21282	21262	21270	10686	-	-	31968	31943	31954	0.2082	0.0186
0682	26822	aparc-Desikan rh area TotalSurface	mm2	float	2	cortical area	Area of TotalSurface in the right hemisphere generated by parcellation of the white surface using Desikan-Killiany parcellation	21282	21262	21270	10686	-	-	31968	31943	31954	0.3157	0.0244
0683	26823	aparc-Desikan rh area bankssts	mm2	float	2	cortical area	Area of bankssts in the right hemisphere generated by parcellation of the white surface using Desikan-Killiany parcellation	21282	21262	21270	10686	-	-	31968	31943	31954	0.164	0.0194
0684	26824	aparc-Desikan rh area caudalanteriorcingulate	mm2	float	2	cortical area	Area of caudalanteriorcingulate in the right hemisphere generated by parcellation of the white surface using Desikan-Killiany parcellation	21282	21262	21270	10684	-	-	31966	31941	31952	0.1178	0.0168
0685	26825	aparc-Desikan rh area caudalmiddlefrontal	mm2	float	2	cortical area	Area of caudalmiddlefrontal in the right hemisphere generated by parcellation of the white surface using Desikan-Killiany parcellation	21282	21262	21270	10686	-	-	31968	31943	31954	0.2035	0.0235
0686	26826	aparc-Desikan rh area cuneus	mm2	float	2	cortical area	Area of cuneus in the right hemisphere generated by parcellation of the white surface using Desikan-Killiany parcellation	21282	21262	21270	10686	-	-	31968	31943	31954	0.2728	0.022
0687	26827	aparc-Desikan rh area entorhinal	mm2	float	2	cortical area	Area of entorhinal in the right hemisphere generated by parcellation of the white surface using Desikan-Killiany parcellation	21282	21262	21270	10686	-	-	31968	31943	31954	0.1686	0.0209
0688	26828	aparc-Desikan rh area fusiform	mm2	float	2	cortical area	Area of fusiform in the right hemisphere generated by parcellation of the white surface using Desikan-Killiany parcellation	21282	21262	21270	10686	-	-	31968	31943	31954	0.1909	0.0206
0689	26829	aparc-Desikan rh area inferiorparietal	mm2	float	2	cortical area	Area of inferiorparietal in the right hemisphere generated by parcellation of the white surface using Desikan-Killiany parcellation	21282	21262	21270	10686	-	-	31968	31943	31954	0.189	0.019
0690	26830	aparc-Desikan rh area inferiortemporal	mm2	float	2	cortical area	Area of inferiortemporal in the right hemisphere generated by parcellation of the white surface using Desikan-Killiany parcellation	21282	21262	21270	10686	-	-	31968	31943	31954	0.23	0.0181
0691	26831	aparc-Desikan rh area isthmuscingulate	mm2	float	2	cortical area	Area of isthmuscingulate in the right hemisphere generated by parcellation of the white surface using Desikan-Killiany parcellation	21282	21262	21270	10686	-	-	31968	31943	31954	0.1867	0.0203
0692	26832	aparc-Desikan rh area lateraloccipital	mm2	float	2	cortical area	Area of lateraloccipital in the right hemisphere generated by parcellation of the white surface using Desikan-Killiany parcellation	21282	21262	21270	10686	10681	10684	31968	31943	31954	0.2377	0.0226
0693	26833	aparc-Desikan rh area lateralorbitofrontal	mm2	float	2	cortical area	Area of lateralorbitofrontal in the right hemisphere generated by parcellation of the white surface using Desikan-Killiany parcellation	21282	21262	21270	10686	-	-	31968	31943	31954	0.1782	0.0199
0694	26834	aparc-Desikan rh area lingual	mm2	float	2	cortical area	Area of lingual in the right hemisphere generated by parcellation of the white surface using Desikan-Killiany parcellation	21282	21262	21270	10686	-	-	31968	31943	31954	0.2567	0.0244
0695	26835	aparc-Desikan rh area medialorbitofrontal	mm2	float	2	cortical area	Area of medialorbitofrontal in the right hemisphere generated by parcellation of the white surface using Desikan-Killiany parcellation	21282	21262	21270	10686	-	-	31968	31943	31954	0.1859	0.0186
0696	26836	aparc-Desikan rh area middletemporal	mm2	float	2	cortical area	Area of middletemporal in the right hemisphere generated by parcellation of the white surface using Desikan-Killiany parcellation	21282	21262	21270	10686	-	-	31968	31943	31954	0.2465	0.0224
0697	26837	aparc-Desikan rh area parahippocampal	mm2	float	2	cortical area	Area of parahippocampal in the right hemisphere generated by parcellation of the white surface using Desikan-Killiany parcellation	21282	21262	21270	10686	-	-	31968	31943	31954	0.167	0.0182
0698	26838	aparc-Desikan rh area paracentral	mm2	float	2	cortical area	Area of paracentral in the right hemisphere generated by parcellation of the white surface using Desikan-Killiany parcellation	21282	21262	21270	10686	-	-	31968	31943	31954	0.2036	0.0255
0699	26839	aparc-Desikan rh area parsopercularis	mm2	float	2	cortical area	Area of parsopercularis in the right hemisphere generated by parcellation of the white surface using Desikan-Killiany parcellation	21282	21262	21270	10686	-	-	31968	31943	31954	0.1403	0.0181
0700	26840	aparc-Desikan rh area parsorbitalis	mm2	float	2	cortical area	Area of parsorbitalis in the right hemisphere generated by parcellation of the white surface using Desikan-Killiany parcellation	21281	21261	21269	10685	-	-	31966	31941	31952	0.1854	0.0171
0701	26841	aparc-Desikan rh area parstriangularis	mm2	float	2	cortical area	Area of parstriangularis in the right hemisphere generated by parcellation of the white surface using Desikan-Killiany parcellation	21282	21262	21270	10686	-	-	31968	31943	31954	0.1518	0.02
0702	26842	aparc-Desikan rh area pericalcarine	mm2	float	2	cortical area	Area of pericalcarine in the right hemisphere generated by parcellation of the white surface using Desikan-Killiany parcellation	21282	21262	21270	10686	10681	10684	31968	31943	31954	0.3417	0.0301
0703	26843	aparc-Desikan rh area postcentral	mm2	float	2	cortical area	Area of postcentral in the right hemisphere generated by parcellation of the white surface using Desikan-Killiany parcellation	21282	21262	21270	10686	-	-	31968	31943	31954	0.1801	0.02
0704	26844	aparc-Desikan rh area posteriorcingulate	mm2	float	2	cortical area	Area of posteriorcingulate in the right hemisphere generated by parcellation of the white surface using Desikan-Killiany parcellation	21282	21262	21270	10686	-	-	31968	31943	31954	0.1789	0.024
0705	26845	aparc-Desikan rh area precentral	mm2	float	2	cortical area	Area of precentral in the right hemisphere generated by parcellation of the white surface using Desikan-Killiany parcellation	21282	21262	21270	10686	-	-	31968	31943	31954	0.2394	0.0274
0706	26846	aparc-Desikan rh area precuneus	mm2	float	2	cortical area	Area of precuneus in the right hemisphere generated by parcellation of the white surface using Desikan-Killiany parcellation	21282	21262	21270	10686	-	-	31968	31943	31954	0.2325	0.0207
0707	26847	aparc-Desikan rh area rostralanteriorcingulate	mm2	float	2	cortical area	Area of rostralanteriorcingulate in the right hemisphere generated by parcellation of the white surface using Desikan-Killiany parcellation	21282	21262	21270	10685	-	-	31967	31942	31953	0.1186	0.0158
0708	26848	aparc-Desikan rh area rostralmiddlefrontal	mm2	float	2	cortical area	Area of rostralmiddlefrontal in the right hemisphere generated by parcellation of the white surface using Desikan-Killiany parcellation	21282	21262	21270	10686	10681	10684	31968	31943	31954	0.2309	0.0185
0709	26849	aparc-Desikan rh area superiorfrontal	mm2	float	2	cortical area	Area of superiorfrontal in the right hemisphere generated by parcellation of the white surface using Desikan-Killiany parcellation	21282	21262	21270	10686	-	-	31968	31943	31954	0.2164	0.0204
0710	26850	aparc-Desikan rh area superiorparietal	mm2	float	2	cortical area	Area of superiorparietal in the right hemisphere generated by parcellation of the white surface using Desikan-Killiany parcellation	21282	21262	21270	10686	-	-	31968	31943	31954	0.1866	0.0181
0711	26851	aparc-Desikan rh area superiortemporal	mm2	float	2	cortical area	Area of superiortemporal in the right hemisphere generated by parcellation of the white surface using Desikan-Killiany parcellation	21282	21262	21270	10686	-	-	31968	31943	31954	0.2578	0.0313
0712	26852	aparc-Desikan rh area supramarginal	mm2	float	2	cortical area	Area of supramarginal in the right hemisphere generated by parcellation of the white surface using Desikan-Killiany parcellation	21282	21262	21270	10686	-	-	31968	31943	31954	0.165	0.019
0713	26853	aparc-Desikan rh area frontalpole	mm2	float	2	cortical area	Area of frontalpole in the right hemisphere generated by parcellation of the white surface using Desikan-Killiany parcellation	21281	21261	21269	10686	-	-	31967	31942	31953	0.0748	0.0152
0714	26854	aparc-Desikan rh area transversetemporal	mm2	float	2	cortical area	Area of transversetemporal in the right hemisphere generated by parcellation of the white surface using Desikan-Killiany parcellation	21281	21261	21269	10686	-	-	31967	31942	31953	0.2123	0.0195
0715	26855	aparc-Desikan rh area insula	mm2	float	2	cortical area	Area of insula in the right hemisphere generated by parcellation of the white surface using Desikan-Killiany parcellation	21282	21262	21270	10686	-	-	31968	31943	31954	0.2118	0.0223
0716	26923	aparc-pial lh area TotalSurface	mm2	float	2	cortical area	Area of TotalSurface in the left hemisphere generated by parcellation of the pial surface using Desikan-Killiany parcellation	21282	21262	21270	10686	-	-	31968	31943	31954	0.2925	0.0209
0717	26924	aparc-pial lh area bankssts	mm2	float	2	cortical area	Area of bankssts in the left hemisphere generated by parcellation of the pial surface using Desikan-Killiany parcellation	21282	21262	21270	10686	-	-	31968	31943	31954	0.1003	0.0161
0718	26925	aparc-pial lh area caudalanteriorcingulate	mm2	float	2	cortical area	Area of caudalanteriorcingulate in the left hemisphere generated by parcellation of the pial surface using Desikan-Killiany parcellation	21282	21262	21270	10685	-	-	31967	31942	31953	0.096	0.0148
0719	26926	aparc-pial lh area caudalmiddlefrontal	mm2	float	2	cortical area	Area of caudalmiddlefrontal in the left hemisphere generated by parcellation of the pial surface using Desikan-Killiany parcellation	21282	21262	21270	10686	-	-	31968	31943	31954	0.1513	0.0233
0720	26927	aparc-pial lh area cuneus	mm2	float	2	cortical area	Area of cuneus in the left hemisphere generated by parcellation of the pial surface using Desikan-Killiany parcellation	21282	21262	21270	10686	-	-	31968	31943	31954	0.2667	0.0243
0721	26928	aparc-pial lh area entorhinal	mm2	float	2	cortical area	Area of entorhinal in the left hemisphere generated by parcellation of the pial surface using Desikan-Killiany parcellation	21281	21261	21269	10686	-	-	31967	31942	31953	0.1265	0.0159
0722	26929	aparc-pial lh area fusiform	mm2	float	2	cortical area	Area of fusiform in the left hemisphere generated by parcellation of the pial surface using Desikan-Killiany parcellation	21282	21262	21270	10686	-	-	31968	31943	31954	0.1644	0.0187
0723	26930	aparc-pial lh area inferiorparietal	mm2	float	2	cortical area	Area of inferiorparietal in the left hemisphere generated by parcellation of the pial surface using Desikan-Killiany parcellation	21282	21262	21270	10686	-	-	31968	31943	31954	0.1887	0.0178
0724	26931	aparc-pial lh area inferiortemporal	mm2	float	2	cortical area	Area of inferiortemporal in the left hemisphere generated by parcellation of the pial surface using Desikan-Killiany parcellation	21282	21262	21270	10686	-	-	31968	31943	31954	0.1728	0.0173
0725	26932	aparc-pial lh area isthmuscingulate	mm2	float	2	cortical area	Area of isthmuscingulate in the left hemisphere generated by parcellation of the pial surface using Desikan-Killiany parcellation	21281	21261	21269	10686	-	-	31967	31942	31953	0.188	0.0205
0726	26933	aparc-pial lh area lateraloccipital	mm2	float	2	cortical area	Area of lateraloccipital in the left hemisphere generated by parcellation of the pial surface using Desikan-Killiany parcellation	21282	21262	21270	10686	10681	10684	31968	31943	31954	0.1934	0.02
0727	26934	aparc-pial lh area lateralorbitofrontal	mm2	float	2	cortical area	Area of lateralorbitofrontal in the left hemisphere generated by parcellation of the pial surface using Desikan-Killiany parcellation	21282	21262	21270	10685	-	-	31967	31942	31953	0.2556	0.0233
0728	26935	aparc-pial lh area lingual	mm2	float	2	cortical area	Area of lingual in the left hemisphere generated by parcellation of the pial surface using Desikan-Killiany parcellation	21282	21262	21270	10686	-	-	31968	31943	31954	0.2474	0.0225
0729	26936	aparc-pial lh area medialorbitofrontal	mm2	float	2	cortical area	Area of medialorbitofrontal in the left hemisphere generated by parcellation of the pial surface using Desikan-Killiany parcellation	21282	21262	21270	10686	-	-	31968	31943	31954	0.0997	0.0177
0730	26937	aparc-pial lh area middletemporal	mm2	float	2	cortical area	Area of middletemporal in the left hemisphere generated by parcellation of the pial surface using Desikan-Killiany parcellation	21282	21262	21270	10686	-	-	31968	31943	31954	0.2188	0.0194
0731	26938	aparc-pial lh area parahippocampal	mm2	float	2	cortical area	Area of parahippocampal in the left hemisphere generated by parcellation of the pial surface using Desikan-Killiany parcellation	21282	21262	21270	10686	-	-	31968	31943	31954	0.1682	0.019
0732	26939	aparc-pial lh area paracentral	mm2	float	2	cortical area	Area of paracentral in the left hemisphere generated by parcellation of the pial surface using Desikan-Killiany parcellation	21282	21262	21270	10686	-	-	31968	31943	31954	0.1727	0.0208
0733	26940	aparc-pial lh area parsopercularis	mm2	float	2	cortical area	Area of parsopercularis in the left hemisphere generated by parcellation of the pial surface using Desikan-Killiany parcellation	21282	21262	21270	10686	-	-	31968	31943	31954	0.1121	0.0153
0734	26941	aparc-pial lh area parsorbitalis	mm2	float	2	cortical area	Area of parsorbitalis in the left hemisphere generated by parcellation of the pial surface using Desikan-Killiany parcellation	21282	21262	21270	10685	-	-	31967	31942	31953	0.139	0.0177
0735	26942	aparc-pial lh area parstriangularis	mm2	float	2	cortical area	Area of parstriangularis in the left hemisphere generated by parcellation of the pial surface using Desikan-Killiany parcellation	21282	21262	21270	10686	-	-	31968	31943	31954	0.1306	0.0187
0736	26943	aparc-pial lh area pericalcarine	mm2	float	2	cortical area	Area of pericalcarine in the left hemisphere generated by parcellation of the pial surface using Desikan-Killiany parcellation	21282	21262	21270	10686	10681	10684	31968	31943	31954	0.2967	0.028
0737	26944	aparc-pial lh area postcentral	mm2	float	2	cortical area	Area of postcentral in the left hemisphere generated by parcellation of the pial surface using Desikan-Killiany parcellation	21282	21262	21270	10686	-	-	31968	31943	31954	0.1623	0.0197
0738	26945	aparc-pial lh area posteriorcingulate	mm2	float	2	cortical area	Area of posteriorcingulate in the left hemisphere generated by parcellation of the pial surface using Desikan-Killiany parcellation	21281	21261	21269	10686	-	-	31967	31942	31953	0.1435	0.0302
0739	26946	aparc-pial lh area precentral	mm2	float	2	cortical area	Area of precentral in the left hemisphere generated by parcellation of the pial surface using Desikan-Killiany parcellation	21282	21262	21270	10686	-	-	31968	31943	31954	0.23	0.0255
0740	26947	aparc-pial lh area precuneus	mm2	float	2	cortical area	Area of precuneus in the left hemisphere generated by parcellation of the pial surface using Desikan-Killiany parcellation	21282	21262	21270	10686	-	-	31968	31943	31954	0.2522	0.021
0741	26948	aparc-pial lh area rostralanteriorcingulate	mm2	float	2	cortical area	Area of rostralanteriorcingulate in the left hemisphere generated by parcellation of the pial surface using Desikan-Killiany parcellation	21282	21262	21270	10685	-	-	31967	31942	31953	0.1758	0.0177
0742	26949	aparc-pial lh area rostralmiddlefrontal	mm2	float	2	cortical area	Area of rostralmiddlefrontal in the left hemisphere generated by parcellation of the pial surface using Desikan-Killiany parcellation	21282	21262	21270	10686	10681	10684	31968	31943	31954	0.242	0.0191
0743	26950	aparc-pial lh area superiorfrontal	mm2	float	2	cortical area	Area of superiorfrontal in the left hemisphere generated by parcellation of the pial surface using Desikan-Killiany parcellation	21282	21262	21270	10686	10681	10684	31968	31943	31954	0.2243	0.025
0744	26951	aparc-pial lh area superiorparietal	mm2	float	2	cortical area	Area of superiorparietal in the left hemisphere generated by parcellation of the pial surface using Desikan-Killiany parcellation	21282	21262	21270	10686	-	-	31968	31943	31954	0.1988	0.0198
0745	26952	aparc-pial lh area superiortemporal	mm2	float	2	cortical area	Area of superiortemporal in the left hemisphere generated by parcellation of the pial surface using Desikan-Killiany parcellation	21282	21262	21270	10686	-	-	31968	31943	31954	0.2439	0.0371
0746	26953	aparc-pial lh area supramarginal	mm2	float	2	cortical area	Area of supramarginal in the left hemisphere generated by parcellation of the pial surface using Desikan-Killiany parcellation	21282	21262	21270	10686	-	-	31968	31943	31954	0.1713	0.018
0747	26954	aparc-pial lh area frontalpole	mm2	float	2	cortical area	Area of frontalpole in the left hemisphere generated by parcellation of the pial surface using Desikan-Killiany parcellation	21282	21262	21270	10685	-	-	31967	31942	31953	0.0662	0.0159
0748	26955	aparc-pial lh area transversetemporal	mm2	float	2	cortical area	Area of transversetemporal in the left hemisphere generated by parcellation of the pial surface using Desikan-Killiany parcellation	21282	21262	21270	10686	-	-	31968	31943	31954	0.1799	0.0184
0749	26956	aparc-pial rh area TotalSurface	mm2	float	2	cortical area	Area of TotalSurface in the right hemisphere generated by parcellation of the pial surface using Desikan-Killiany parcellation	21282	21262	21270	10686	-	-	31968	31943	31954	0.2871	0.0217
0750	26957	aparc-pial rh area bankssts	mm2	float	2	cortical area	Area of bankssts in the right hemisphere generated by parcellation of the pial surface using Desikan-Killiany parcellation	21282	21262	21270	10686	-	-	31968	31943	31954	0.0862	0.0154
0751	26958	aparc-pial rh area caudalanteriorcingulate	mm2	float	2	cortical area	Area of caudalanteriorcingulate in the right hemisphere generated by parcellation of the pial surface using Desikan-Killiany parcellation	21282	21262	21270	10684	-	-	31966	31941	31952	0.1003	0.0174
0752	26959	aparc-pial rh area caudalmiddlefrontal	mm2	float	2	cortical area	Area of caudalmiddlefrontal in the right hemisphere generated by parcellation of the pial surface using Desikan-Killiany parcellation	21282	21262	21270	10686	-	-	31968	31943	31954	0.192	0.0225
0753	26960	aparc-pial rh area cuneus	mm2	float	2	cortical area	Area of cuneus in the right hemisphere generated by parcellation of the pial surface using Desikan-Killiany parcellation	21282	21262	21270	10686	-	-	31968	31943	31954	0.2714	0.0233
0754	26961	aparc-pial rh area entorhinal	mm2	float	2	cortical area	Area of entorhinal in the right hemisphere generated by parcellation of the pial surface using Desikan-Killiany parcellation	21282	21262	21270	10686	-	-	31968	31943	31954	0.1267	0.017
0755	26962	aparc-pial rh area fusiform	mm2	float	2	cortical area	Area of fusiform in the right hemisphere generated by parcellation of the pial surface using Desikan-Killiany parcellation	21282	21262	21270	10686	-	-	31968	31943	31954	0.1793	0.019
0756	26963	aparc-pial rh area inferiorparietal	mm2	float	2	cortical area	Area of inferiorparietal in the right hemisphere generated by parcellation of the pial surface using Desikan-Killiany parcellation	21282	21262	21270	10686	-	-	31968	31943	31954	0.1752	0.0182
0757	26964	aparc-pial rh area inferiortemporal	mm2	float	2	cortical area	Area of inferiortemporal in the right hemisphere generated by parcellation of the pial surface using Desikan-Killiany parcellation	21282	21262	21270	10686	-	-	31968	31943	31954	0.1873	0.0172
0758	26965	aparc-pial rh area isthmuscingulate	mm2	float	2	cortical area	Area of isthmuscingulate in the right hemisphere generated by parcellation of the pial surface using Desikan-Killiany parcellation	21282	21262	21270	10686	-	-	31968	31943	31954	0.1564	0.0192
0759	26966	aparc-pial rh area lateraloccipital	mm2	float	2	cortical area	Area of lateraloccipital in the right hemisphere generated by parcellation of the pial surface using Desikan-Killiany parcellation	21282	21262	21270	10686	10681	10684	31968	31943	31954	0.2179	0.0215
0760	26967	aparc-pial rh area lateralorbitofrontal	mm2	float	2	cortical area	Area of lateralorbitofrontal in the right hemisphere generated by parcellation of the pial surface using Desikan-Killiany parcellation	21282	21262	21270	10686	10681	10684	31968	31943	31954	0.189	0.0206
0761	26968	aparc-pial rh area lingual	mm2	float	2	cortical area	Area of lingual in the right hemisphere generated by parcellation of the pial surface using Desikan-Killiany parcellation	21282	21262	21270	10686	-	-	31968	31943	31954	0.2459	0.0232
0762	26969	aparc-pial rh area medialorbitofrontal	mm2	float	2	cortical area	Area of medialorbitofrontal in the right hemisphere generated by parcellation of the pial surface using Desikan-Killiany parcellation	21282	21262	21270	10686	-	-	31968	31943	31954	0.1629	0.0184
0763	26970	aparc-pial rh area middletemporal	mm2	float	2	cortical area	Area of middletemporal in the right hemisphere generated by parcellation of the pial surface using Desikan-Killiany parcellation	21282	21262	21270	10686	-	-	31968	31943	31954	0.206	0.0207
0764	26971	aparc-pial rh area parahippocampal	mm2	float	2	cortical area	Area of parahippocampal in the right hemisphere generated by parcellation of the pial surface using Desikan-Killiany parcellation	21282	21262	21270	10686	-	-	31968	31943	31954	0.1787	0.0184
0765	26972	aparc-pial rh area paracentral	mm2	float	2	cortical area	Area of paracentral in the right hemisphere generated by parcellation of the pial surface using Desikan-Killiany parcellation	21282	21262	21270	10686	-	-	31968	31943	31954	0.1484	0.0229
0766	26973	aparc-pial rh area parsopercularis	mm2	float	2	cortical area	Area of parsopercularis in the right hemisphere generated by parcellation of the pial surface using Desikan-Killiany parcellation	21282	21262	21270	10686	-	-	31968	31943	31954	0.1115	0.0172
0767	26974	aparc-pial rh area parsorbitalis	mm2	float	2	cortical area	Area of parsorbitalis in the right hemisphere generated by parcellation of the pial surface using Desikan-Killiany parcellation	21281	21261	21269	10685	-	-	31966	31941	31952	0.1453	0.0167
0768	26975	aparc-pial rh area parstriangularis	mm2	float	2	cortical area	Area of parstriangularis in the right hemisphere generated by parcellation of the pial surface using Desikan-Killiany parcellation	21282	21262	21270	10686	-	-	31968	31943	31954	0.1347	0.0194
0769	26976	aparc-pial rh area pericalcarine	mm2	float	2	cortical area	Area of pericalcarine in the right hemisphere generated by parcellation of the pial surface using Desikan-Killiany parcellation	21282	21262	21270	10686	-	-	31968	31943	31954	0.3153	0.0295
0770	26977	aparc-pial rh area postcentral	mm2	float	2	cortical area	Area of postcentral in the right hemisphere generated by parcellation of the pial surface using Desikan-Killiany parcellation	21282	21262	21270	10686	-	-	31968	31943	31954	0.1725	0.0193
0771	26978	aparc-pial rh area posteriorcingulate	mm2	float	2	cortical area	Area of posteriorcingulate in the right hemisphere generated by parcellation of the pial surface using Desikan-Killiany parcellation	21282	21262	21270	10686	-	-	31968	31943	31954	0.1583	0.0241
0772	26979	aparc-pial rh area precentral	mm2	float	2	cortical area	Area of precentral in the right hemisphere generated by parcellation of the pial surface using Desikan-Killiany parcellation	21282	21262	21270	10686	-	-	31968	31943	31954	0.2593	0.0305
0773	26980	aparc-pial rh area precuneus	mm2	float	2	cortical area	Area of precuneus in the right hemisphere generated by parcellation of the pial surface using Desikan-Killiany parcellation	21282	21262	21270	10686	-	-	31968	31943	31954	0.2059	0.0191
0774	26981	aparc-pial rh area rostralanteriorcingulate	mm2	float	2	cortical area	Area of rostralanteriorcingulate in the right hemisphere generated by parcellation of the pial surface using Desikan-Killiany parcellation	21282	21262	21270	10685	-	-	31967	31942	31953	0.0938	0.0144
0775	26982	aparc-pial rh area rostralmiddlefrontal	mm2	float	2	cortical area	Area of rostralmiddlefrontal in the right hemisphere generated by parcellation of the pial surface using Desikan-Killiany parcellation	21282	21262	21270	10686	10681	10684	31968	31943	31954	0.2304	0.0192
0776	26983	aparc-pial rh area superiorfrontal	mm2	float	2	cortical area	Area of superiorfrontal in the right hemisphere generated by parcellation of the pial surface using Desikan-Killiany parcellation	21282	21262	21270	10686	-	-	31968	31943	31954	0.1936	0.0188
0777	26984	aparc-pial rh area superiorparietal	mm2	float	2	cortical area	Area of superiorparietal in the right hemisphere generated by parcellation of the pial surface using Desikan-Killiany parcellation	21282	21262	21270	10686	-	-	31968	31943	31954	0.1815	0.0184
0778	26985	aparc-pial rh area superiortemporal	mm2	float	2	cortical area	Area of superiortemporal in the right hemisphere generated by parcellation of the pial surface using Desikan-Killiany parcellation	21282	21262	21270	10686	-	-	31968	31943	31954	0.2235	0.0275
0779	26986	aparc-pial rh area supramarginal	mm2	float	2	cortical area	Area of supramarginal in the right hemisphere generated by parcellation of the pial surface using Desikan-Killiany parcellation	21282	21262	21270	10686	-	-	31968	31943	31954	0.1596	0.0181
0780	26987	aparc-pial rh area frontalpole	mm2	float	2	cortical area	Area of frontalpole in the right hemisphere generated by parcellation of the pial surface using Desikan-Killiany parcellation	21281	21261	21269	10686	-	-	31967	31942	31953	0.0595	0.0141
0781	26988	aparc-pial rh area transversetemporal	mm2	float	2	cortical area	Area of transversetemporal in the right hemisphere generated by parcellation of the pial surface using Desikan-Killiany parcellation	21281	21261	21269	10686	-	-	31967	31942	31953	0.179	0.0184
0782	27059	BA-exvivo lh area BA1	mm2	float	2	cortical area	Area of BA1 in the left hemisphere generated by parcellation of the white surface using BA_exvivo parcellation	21281	21261	21269	10686	-	-	31967	31942	31953	0.1536	0.0184
0783	27060	BA-exvivo lh area BA2	mm2	float	2	cortical area	Area of BA2 in the left hemisphere generated by parcellation of the white surface using BA_exvivo parcellation	21281	21261	21269	10686	-	-	31967	31942	31953	0.1533	0.0179
0784	27061	BA-exvivo lh area BA3a	mm2	float	2	cortical area	Area of BA3a in the left hemisphere generated by parcellation of the white surface using BA_exvivo parcellation	21281	21261	21269	10686	-	-	31967	31942	31953	0.2068	0.0234
0785	27062	BA-exvivo lh area BA3b	mm2	float	2	cortical area	Area of BA3b in the left hemisphere generated by parcellation of the white surface using BA_exvivo parcellation	21281	21261	21269	10686	-	-	31967	31942	31953	0.2068	0.0224
0786	27063	BA-exvivo lh area BA4a	mm2	float	2	cortical area	Area of BA4a in the left hemisphere generated by parcellation of the white surface using BA_exvivo parcellation	21281	21261	21269	10686	-	-	31967	31942	31953	0.22	0.0215
0787	27064	BA-exvivo lh area BA4p	mm2	float	2	cortical area	Area of BA4p in the left hemisphere generated by parcellation of the white surface using BA_exvivo parcellation	21281	21261	21269	10686	-	-	31967	31942	31953	0.2199	0.0244
0788	27065	BA-exvivo lh area BA6	mm2	float	2	cortical area	Area of BA6 in the left hemisphere generated by parcellation of the white surface using BA_exvivo parcellation	21281	21261	21269	10686	-	-	31967	31942	31953	0.2448	0.0296
0789	27066	BA-exvivo lh area BA44	mm2	float	2	cortical area	Area of BA44 in the left hemisphere generated by parcellation of the white surface using BA_exvivo parcellation	21281	21261	21269	10686	-	-	31967	31942	31953	0.1332	0.0179
0790	27067	BA-exvivo lh area BA45	mm2	float	2	cortical area	Area of BA45 in the left hemisphere generated by parcellation of the white surface using BA_exvivo parcellation	21281	21261	21269	10686	-	-	31967	31942	31953	0.1741	0.0184
0791	27068	BA-exvivo lh area V1	mm2	float	2	cortical area	Area of V1 in the left hemisphere generated by parcellation of the white surface using BA_exvivo parcellation	21281	21261	21269	10686	10681	10684	31967	31942	31953	0.3273	0.0283
0792	27069	BA-exvivo lh area V2	mm2	float	2	cortical area	Area of V2 in the left hemisphere generated by parcellation of the white surface using BA_exvivo parcellation	21281	21261	21269	10686	10681	10684	31967	31942	31953	0.2979	0.024
0793	27070	BA-exvivo lh area MT	mm2	float	2	cortical area	Area of MT in the left hemisphere generated by parcellation of the white surface using BA_exvivo parcellation	21281	21261	21269	10686	10681	10684	31967	31942	31953	0.144	0.0173
0794	27071	BA-exvivo lh area perirhinal	mm2	float	2	cortical area	Area of perirhinal in the left hemisphere generated by parcellation of the white surface using BA_exvivo parcellation	21281	21261	21269	10686	-	-	31967	31942	31953	0.1773	0.0192
0795	27072	BA-exvivo lh area entorhinal	mm2	float	2	cortical area	Area of entorhinal in the left hemisphere generated by parcellation of the white surface using BA_exvivo parcellation	21281	21261	21269	10686	-	-	31967	31942	31953	0.2182	0.0219
0796	27101	BA-exvivo rh area BA1	mm2	float	2	cortical area	Area of BA1 in the right hemisphere generated by parcellation of the white surface using BA_exvivo parcellation	21281	21261	21269	10686	-	-	31967	31942	31953	0.17	0.0197
0797	27102	BA-exvivo rh area BA2	mm2	float	2	cortical area	Area of BA2 in the right hemisphere generated by parcellation of the white surface using BA_exvivo parcellation	21281	21261	21269	10686	-	-	31967	31942	31953	0.1398	0.0178
0798	27103	BA-exvivo rh area BA3a	mm2	float	2	cortical area	Area of BA3a in the right hemisphere generated by parcellation of the white surface using BA_exvivo parcellation	21281	21261	21269	10686	-	-	31967	31942	31953	0.2331	0.0281
0799	27104	BA-exvivo rh area BA3b	mm2	float	2	cortical area	Area of BA3b in the right hemisphere generated by parcellation of the white surface using BA_exvivo parcellation	21281	21261	21269	10686	-	-	31967	31942	31953	0.2301	0.0324
0800	27105	BA-exvivo rh area BA4a	mm2	float	2	cortical area	Area of BA4a in the right hemisphere generated by parcellation of the white surface using BA_exvivo parcellation	21281	21261	21269	10686	-	-	31967	31942	31953	0.2197	0.0248
0801	27106	BA-exvivo rh area BA4p	mm2	float	2	cortical area	Area of BA4p in the right hemisphere generated by parcellation of the white surface using BA_exvivo parcellation	21281	21261	21269	10686	-	-	31967	31942	31953	0.2369	0.0263
0802	27107	BA-exvivo rh area BA6	mm2	float	2	cortical area	Area of BA6 in the right hemisphere generated by parcellation of the white surface using BA_exvivo parcellation	21281	21261	21269	10686	-	-	31967	31942	31953	0.2273	0.0257
0803	27108	BA-exvivo rh area BA44	mm2	float	2	cortical area	Area of BA44 in the right hemisphere generated by parcellation of the white surface using BA_exvivo parcellation	21281	21261	21269	10686	-	-	31967	31942	31953	0.1676	0.0183
0804	27109	BA-exvivo rh area BA45	mm2	float	2	cortical area	Area of BA45 in the right hemisphere generated by parcellation of the white surface using BA_exvivo parcellation	21281	21261	21269	10686	-	-	31967	31942	31953	0.1451	0.0191
0805	27110	BA-exvivo rh area V1	mm2	float	2	cortical area	Area of V1 in the right hemisphere generated by parcellation of the white surface using BA_exvivo parcellation	21281	21261	21269	10686	10681	10684	31967	31942	31953	0.3445	0.0307
0806	27111	BA-exvivo rh area V2	mm2	float	2	cortical area	Area of V2 in the right hemisphere generated by parcellation of the white surface using BA_exvivo parcellation	21281	21261	21269	10686	10681	10684	31967	31942	31953	0.3097	0.0262
0807	27112	BA-exvivo rh area MT	mm2	float	2	cortical area	Area of MT in the right hemisphere generated by parcellation of the white surface using BA_exvivo parcellation	21281	21261	21269	10686	-	-	31967	31942	31953	0.1606	0.0195
0808	27113	BA-exvivo rh area perirhinal	mm2	float	2	cortical area	Area of perirhinal in the right hemisphere generated by parcellation of the white surface using BA_exvivo parcellation	21281	21261	21269	10686	-	-	31967	31942	31953	0.1855	0.0211
0809	27114	BA-exvivo rh area entorhinal	mm2	float	2	cortical area	Area of entorhinal in the right hemisphere generated by parcellation of the white surface using BA_exvivo parcellation	21281	21261	21269	10686	-	-	31967	31942	31953	0.1884	0.0204
0810	27143	aparc-DKTatlas lh area caudalanteriorcingulate	mm2	float	2	cortical area	Area of caudalanteriorcingulate in the left hemisphere generated by parcellation of the white surface using DKT parcellation	21282	21262	21270	10685	-	-	31967	31942	31953	0.2187	0.0282
0811	27144	aparc-DKTatlas lh area caudalmiddlefrontal	mm2	float	2	cortical area	Area of caudalmiddlefrontal in the left hemisphere generated by parcellation of the white surface using DKT parcellation	21282	21262	21270	10686	-	-	31968	31943	31954	0.185	0.0231
0812	27145	aparc-DKTatlas lh area cuneus	mm2	float	2	cortical area	Area of cuneus in the left hemisphere generated by parcellation of the white surface using DKT parcellation	21282	21262	21270	10686	-	-	31968	31943	31954	0.2598	0.0222
0813	27146	aparc-DKTatlas lh area entorhinal	mm2	float	2	cortical area	Area of entorhinal in the left hemisphere generated by parcellation of the white surface using DKT parcellation	21281	21261	21269	10686	-	-	31967	31942	31953	0.1811	0.0201
0814	27147	aparc-DKTatlas lh area fusiform	mm2	float	2	cortical area	Area of fusiform in the left hemisphere generated by parcellation of the white surface using DKT parcellation	21282	21262	21270	10686	-	-	31968	31943	31954	0.1827	0.0196
0815	27148	aparc-DKTatlas lh area inferiorparietal	mm2	float	2	cortical area	Area of inferiorparietal in the left hemisphere generated by parcellation of the white surface using DKT parcellation	21282	21262	21270	10686	-	-	31968	31943	31954	0.2123	0.0181
0816	27149	aparc-DKTatlas lh area inferiortemporal	mm2	float	2	cortical area	Area of inferiortemporal in the left hemisphere generated by parcellation of the white surface using DKT parcellation	21282	21262	21270	10686	-	-	31968	31943	31954	0.2023	0.0176
0817	27150	aparc-DKTatlas lh area isthmuscingulate	mm2	float	2	cortical area	Area of isthmuscingulate in the left hemisphere generated by parcellation of the white surface using DKT parcellation	21282	21262	21270	10686	-	-	31968	31943	31954	0.2098	0.0213
0818	27151	aparc-DKTatlas lh area lateraloccipital	mm2	float	2	cortical area	Area of lateraloccipital in the left hemisphere generated by parcellation of the white surface using DKT parcellation	21282	21262	21270	10686	10681	10684	31968	31943	31954	0.2225	0.0215
0819	27152	aparc-DKTatlas lh area lateralorbitofrontal	mm2	float	2	cortical area	Area of lateralorbitofrontal in the left hemisphere generated by parcellation of the white surface using DKT parcellation	21282	21262	21270	10686	-	-	31968	31943	31954	0.2503	0.0217
0820	27153	aparc-DKTatlas lh area lingual	mm2	float	2	cortical area	Area of lingual in the left hemisphere generated by parcellation of the white surface using DKT parcellation	21282	21262	21270	10686	-	-	31968	31943	31954	0.2559	0.023
0821	27154	aparc-DKTatlas lh area medialorbitofrontal	mm2	float	2	cortical area	Area of medialorbitofrontal in the left hemisphere generated by parcellation of the white surface using DKT parcellation	21282	21262	21270	10686	-	-	31968	31943	31954	0.1564	0.0173
0822	27155	aparc-DKTatlas lh area middletemporal	mm2	float	2	cortical area	Area of middletemporal in the left hemisphere generated by parcellation of the white surface using DKT parcellation	21282	21262	21270	10686	-	-	31968	31943	31954	0.2528	0.0202
0823	27156	aparc-DKTatlas lh area parahippocampal	mm2	float	2	cortical area	Area of parahippocampal in the left hemisphere generated by parcellation of the white surface using DKT parcellation	21282	21262	21270	10686	-	-	31968	31943	31954	0.1799	0.0199
0824	27157	aparc-DKTatlas lh area paracentral	mm2	float	2	cortical area	Area of paracentral in the left hemisphere generated by parcellation of the white surface using DKT parcellation	21282	21262	21270	10686	-	-	31968	31943	31954	0.2211	0.0214
0825	27158	aparc-DKTatlas lh area parsopercularis	mm2	float	2	cortical area	Area of parsopercularis in the left hemisphere generated by parcellation of the white surface using DKT parcellation	21282	21262	21270	10686	-	-	31968	31943	31954	0.1383	0.0166
0826	27159	aparc-DKTatlas lh area parsorbitalis	mm2	float	2	cortical area	Area of parsorbitalis in the left hemisphere generated by parcellation of the white surface using DKT parcellation	21282	21262	21270	10685	-	-	31967	31942	31953	0.1936	0.0191
0827	27160	aparc-DKTatlas lh area parstriangularis	mm2	float	2	cortical area	Area of parstriangularis in the left hemisphere generated by parcellation of the white surface using DKT parcellation	21282	21262	21270	10686	-	-	31968	31943	31954	0.1721	0.019
0828	27161	aparc-DKTatlas lh area pericalcarine	mm2	float	2	cortical area	Area of pericalcarine in the left hemisphere generated by parcellation of the white surface using DKT parcellation	21282	21262	21270	10686	10681	10684	31968	31943	31954	0.3261	0.0291
0829	27162	aparc-DKTatlas lh area postcentral	mm2	float	2	cortical area	Area of postcentral in the left hemisphere generated by parcellation of the white surface using DKT parcellation	21282	21262	21270	10686	-	-	31968	31943	31954	0.1784	0.0193
0830	27163	aparc-DKTatlas lh area posteriorcingulate	mm2	float	2	cortical area	Area of posteriorcingulate in the left hemisphere generated by parcellation of the white surface using DKT parcellation	21281	21261	21269	10686	-	-	31967	31942	31953	0.1723	0.0363
0831	27164	aparc-DKTatlas lh area precentral	mm2	float	2	cortical area	Area of precentral in the left hemisphere generated by parcellation of the white surface using DKT parcellation	21282	21262	21270	10686	-	-	31968	31943	31954	0.2361	0.0267
0832	27165	aparc-DKTatlas lh area precuneus	mm2	float	2	cortical area	Area of precuneus in the left hemisphere generated by parcellation of the white surface using DKT parcellation	21282	21262	21270	10686	-	-	31968	31943	31954	0.2608	0.0232
0833	27166	aparc-DKTatlas lh area rostralanteriorcingulate	mm2	float	2	cortical area	Area of rostralanteriorcingulate in the left hemisphere generated by parcellation of the white surface using DKT parcellation	21282	21262	21270	10686	-	-	31968	31943	31954	0.197	0.0219
0834	27167	aparc-DKTatlas lh area rostralmiddlefrontal	mm2	float	2	cortical area	Area of rostralmiddlefrontal in the left hemisphere generated by parcellation of the white surface using DKT parcellation	21282	21262	21270	10686	10681	10684	31968	31943	31954	0.23	0.0191
0835	27168	aparc-DKTatlas lh area superiorfrontal	mm2	float	2	cortical area	Area of superiorfrontal in the left hemisphere generated by parcellation of the white surface using DKT parcellation	21282	21262	21270	10686	10681	10684	31968	31943	31954	0.2453	0.0222
0836	27169	aparc-DKTatlas lh area superiorparietal	mm2	float	2	cortical area	Area of superiorparietal in the left hemisphere generated by parcellation of the white surface using DKT parcellation	21282	21262	21270	10686	-	-	31968	31943	31954	0.2021	0.02
0837	27170	aparc-DKTatlas lh area superiortemporal	mm2	float	2	cortical area	Area of superiortemporal in the left hemisphere generated by parcellation of the white surface using DKT parcellation	21282	21262	21270	10686	-	-	31968	31943	31954	0.2632	0.0369
0838	27171	aparc-DKTatlas lh area supramarginal	mm2	float	2	cortical area	Area of supramarginal in the left hemisphere generated by parcellation of the white surface using DKT parcellation	21282	21262	21270	10686	-	-	31968	31943	31954	0.1835	0.018
0839	27172	aparc-DKTatlas lh area transversetemporal	mm2	float	2	cortical area	Area of transversetemporal in the left hemisphere generated by parcellation of the white surface using DKT parcellation	21282	21262	21270	10686	-	-	31968	31943	31954	0.2021	0.0193
0840	27173	aparc-DKTatlas lh area insula	mm2	float	2	cortical area	Area of insula in the left hemisphere generated by parcellation of the white surface using DKT parcellation	21282	21262	21270	10686	-	-	31968	31943	31954	0.2881	0.0221
0841	27236	aparc-DKTatlas rh area caudalanteriorcingulate	mm2	float	2	cortical area	Area of caudalanteriorcingulate in the right hemisphere generated by parcellation of the white surface using DKT parcellation	21282	21262	21270	10684	-	-	31966	31941	31952	0.1151	0.0165
0842	27237	aparc-DKTatlas rh area caudalmiddlefrontal	mm2	float	2	cortical area	Area of caudalmiddlefrontal in the right hemisphere generated by parcellation of the white surface using DKT parcellation	21282	21262	21270	10686	-	-	31968	31943	31954	0.2142	0.0249
0843	27238	aparc-DKTatlas rh area cuneus	mm2	float	2	cortical area	Area of cuneus in the right hemisphere generated by parcellation of the white surface using DKT parcellation	21282	21262	21270	10686	-	-	31968	31943	31954	0.2629	0.0219
0844	27239	aparc-DKTatlas rh area entorhinal	mm2	float	2	cortical area	Area of entorhinal in the right hemisphere generated by parcellation of the white surface using DKT parcellation	21282	21262	21270	10686	-	-	31968	31943	31954	0.1651	0.0213
0845	27240	aparc-DKTatlas rh area fusiform	mm2	float	2	cortical area	Area of fusiform in the right hemisphere generated by parcellation of the white surface using DKT parcellation	21282	21262	21270	10686	-	-	31968	31943	31954	0.1867	0.0208
0846	27241	aparc-DKTatlas rh area inferiorparietal	mm2	float	2	cortical area	Area of inferiorparietal in the right hemisphere generated by parcellation of the white surface using DKT parcellation	21282	21262	21270	10686	-	-	31968	31943	31954	0.1936	0.0191
0847	27242	aparc-DKTatlas rh area inferiortemporal	mm2	float	2	cortical area	Area of inferiortemporal in the right hemisphere generated by parcellation of the white surface using DKT parcellation	21282	21262	21270	10686	-	-	31968	31943	31954	0.2337	0.0181
0848	27243	aparc-DKTatlas rh area isthmuscingulate	mm2	float	2	cortical area	Area of isthmuscingulate in the right hemisphere generated by parcellation of the white surface using DKT parcellation	21282	21262	21270	10686	-	-	31968	31943	31954	0.1818	0.0201
0849	27244	aparc-DKTatlas rh area lateraloccipital	mm2	float	2	cortical area	Area of lateraloccipital in the right hemisphere generated by parcellation of the white surface using DKT parcellation	21282	21262	21270	10686	10681	10684	31968	31943	31954	0.2439	0.0228
0850	27245	aparc-DKTatlas rh area lateralorbitofrontal	mm2	float	2	cortical area	Area of lateralorbitofrontal in the right hemisphere generated by parcellation of the white surface using DKT parcellation	21282	21262	21270	10686	-	-	31968	31943	31954	0.2338	0.0214
0851	27246	aparc-DKTatlas rh area lingual	mm2	float	2	cortical area	Area of lingual in the right hemisphere generated by parcellation of the white surface using DKT parcellation	21282	21262	21270	10686	-	-	31968	31943	31954	0.255	0.0243
0852	27247	aparc-DKTatlas rh area medialorbitofrontal	mm2	float	2	cortical area	Area of medialorbitofrontal in the right hemisphere generated by parcellation of the white surface using DKT parcellation	21282	21262	21270	10686	-	-	31968	31943	31954	0.17	0.0196
0853	27248	aparc-DKTatlas rh area middletemporal	mm2	float	2	cortical area	Area of middletemporal in the right hemisphere generated by parcellation of the white surface using DKT parcellation	21282	21262	21270	10686	-	-	31968	31943	31954	0.2544	0.0225
0854	27249	aparc-DKTatlas rh area parahippocampal	mm2	float	2	cortical area	Area of parahippocampal in the right hemisphere generated by parcellation of the white surface using DKT parcellation	21282	21262	21270	10686	-	-	31968	31943	31954	0.1601	0.0179
0855	27250	aparc-DKTatlas rh area paracentral	mm2	float	2	cortical area	Area of paracentral in the right hemisphere generated by parcellation of the white surface using DKT parcellation	21282	21262	21270	10686	-	-	31968	31943	31954	0.2101	0.0256
0856	27251	aparc-DKTatlas rh area parsopercularis	mm2	float	2	cortical area	Area of parsopercularis in the right hemisphere generated by parcellation of the white surface using DKT parcellation	21282	21262	21270	10686	-	-	31968	31943	31954	0.1468	0.0183
0857	27252	aparc-DKTatlas rh area parsorbitalis	mm2	float	2	cortical area	Area of parsorbitalis in the right hemisphere generated by parcellation of the white surface using DKT parcellation	21281	21261	21269	10685	-	-	31966	31941	31952	0.1329	0.0178
0858	27253	aparc-DKTatlas rh area parstriangularis	mm2	float	2	cortical area	Area of parstriangularis in the right hemisphere generated by parcellation of the white surface using DKT parcellation	21281	21261	21269	10686	-	-	31967	31942	31953	0.1337	0.0191
0859	27254	aparc-DKTatlas rh area pericalcarine	mm2	float	2	cortical area	Area of pericalcarine in the right hemisphere generated by parcellation of the white surface using DKT parcellation	21282	21262	21270	10686	10681	10684	31968	31943	31954	0.3412	0.0306
0860	27255	aparc-DKTatlas rh area postcentral	mm2	float	2	cortical area	Area of postcentral in the right hemisphere generated by parcellation of the white surface using DKT parcellation	21282	21262	21270	10686	-	-	31968	31943	31954	0.176	0.0199
0861	27256	aparc-DKTatlas rh area posteriorcingulate	mm2	float	2	cortical area	Area of posteriorcingulate in the right hemisphere generated by parcellation of the white surface using DKT parcellation	21282	21262	21270	10686	-	-	31968	31943	31954	0.1861	0.0238
0862	27257	aparc-DKTatlas rh area precentral	mm2	float	2	cortical area	Area of precentral in the right hemisphere generated by parcellation of the white surface using DKT parcellation	21282	21262	21270	10686	-	-	31968	31943	31954	0.2336	0.0283
0863	27258	aparc-DKTatlas rh area precuneus	mm2	float	2	cortical area	Area of precuneus in the right hemisphere generated by parcellation of the white surface using DKT parcellation	21282	21262	21270	10686	-	-	31968	31943	31954	0.2331	0.0207
0864	27259	aparc-DKTatlas rh area rostralanteriorcingulate	mm2	float	2	cortical area	Area of rostralanteriorcingulate in the right hemisphere generated by parcellation of the white surface using DKT parcellation	21282	21262	21270	10685	-	-	31967	31942	31953	0.134	0.0169
0865	27260	aparc-DKTatlas rh area rostralmiddlefrontal	mm2	float	2	cortical area	Area of rostralmiddlefrontal in the right hemisphere generated by parcellation of the white surface using DKT parcellation	21282	21262	21270	10686	10681	10684	31968	31943	31954	0.2195	0.0184
0866	27261	aparc-DKTatlas rh area superiorfrontal	mm2	float	2	cortical area	Area of superiorfrontal in the right hemisphere generated by parcellation of the white surface using DKT parcellation	21282	21262	21270	10686	-	-	31968	31943	31954	0.2167	0.0202
0867	27262	aparc-DKTatlas rh area superiorparietal	mm2	float	2	cortical area	Area of superiorparietal in the right hemisphere generated by parcellation of the white surface using DKT parcellation	21282	21262	21270	10686	-	-	31968	31943	31954	0.1826	0.0179
0868	27263	aparc-DKTatlas rh area superiortemporal	mm2	float	2	cortical area	Area of superiortemporal in the right hemisphere generated by parcellation of the white surface using DKT parcellation	21282	21262	21270	10686	-	-	31968	31943	31954	0.2631	0.0304
0869	27264	aparc-DKTatlas rh area supramarginal	mm2	float	2	cortical area	Area of supramarginal in the right hemisphere generated by parcellation of the white surface using DKT parcellation	21282	21262	21270	10686	-	-	31968	31943	31954	0.1665	0.019
0870	27265	aparc-DKTatlas rh area transversetemporal	mm2	float	2	cortical area	Area of transversetemporal in the right hemisphere generated by parcellation of the white surface using DKT parcellation	21281	21261	21269	10686	-	-	31967	31942	31953	0.2199	0.0202
0871	27266	aparc-DKTatlas rh area insula	mm2	float	2	cortical area	Area of insula in the right hemisphere generated by parcellation of the white surface using DKT parcellation	21282	21262	21270	10686	-	-	31968	31943	31954	0.297	0.024
0872	27329	aparc-a2009s lh area G+S-frontomargin	mm2	float	2	cortical area	Area of G+S-frontomargin in the left hemisphere generated by parcellation of the white surface using Destrieux (a2009s) parcellation	21282	21262	21270	10686	-	-	31968	31943	31954	0.1352	0.0159
0873	27330	aparc-a2009s lh area G+S-occipital-inf	mm2	float	2	cortical area	Area of G+S-occipital-inf in the left hemisphere generated by parcellation of the white surface using Destrieux (a2009s) parcellation	21282	21262	21270	10686	-	-	31968	31943	31954	0.0943	0.0171
0874	27331	aparc-a2009s lh area G+S-paracentral	mm2	float	2	cortical area	Area of G+S-paracentral in the left hemisphere generated by parcellation of the white surface using Destrieux (a2009s) parcellation	21282	21262	21270	10686	-	-	31968	31943	31954	0.1677	0.0181
0875	27332	aparc-a2009s lh area G+S-subcentral	mm2	float	2	cortical area	Area of G+S-subcentral in the left hemisphere generated by parcellation of the white surface using Destrieux (a2009s) parcellation	21282	21262	21270	10686	-	-	31968	31943	31954	0.1598	0.0185
0876	27333	aparc-a2009s lh area G+S-transv-frontopol	mm2	float	2	cortical area	Area of G+S-transv-frontopol in the left hemisphere generated by parcellation of the white surface using Destrieux (a2009s) parcellation	21282	21262	21270	10686	-	-	31968	31943	31954	0.1105	0.0183
0877	27334	aparc-a2009s lh area G+S-cingul-Ant	mm2	float	2	cortical area	Area of G+S-cingul-Ant in the left hemisphere generated by parcellation of the white surface using Destrieux (a2009s) parcellation	21282	21262	21270	10686	-	-	31968	31943	31954	0.1719	0.0199
0878	27335	aparc-a2009s lh area G+S-cingul-Mid-Ant	mm2	float	2	cortical area	Area of G+S-cingul-Mid-Ant in the left hemisphere generated by parcellation of the white surface using Destrieux (a2009s) parcellation	21282	21262	21270	10685	-	-	31967	31942	31953	0.1515	0.0233
0879	27336	aparc-a2009s lh area G+S-cingul-Mid-Post	mm2	float	2	cortical area	Area of G+S-cingul-Mid-Post in the left hemisphere generated by parcellation of the white surface using Destrieux (a2009s) parcellation	21281	21261	21269	10685	-	-	31966	31941	31952	0.1371	0.0282
0880	27337	aparc-a2009s lh area G-cingul-Post-dorsal	mm2	float	2	cortical area	Area of G-cingul-Post-dorsal in the left hemisphere generated by parcellation of the white surface using Destrieux (a2009s) parcellation	21280	21260	21268	10686	-	-	31966	31941	31952	0.1624	0.0185
0881	27338	aparc-a2009s lh area G-cingul-Post-ventral	mm2	float	2	cortical area	Area of G-cingul-Post-ventral in the left hemisphere generated by parcellation of the white surface using Destrieux (a2009s) parcellation	21279	21259	21267	10686	-	-	31965	31940	31951	0.1907	0.0185
0882	27339	aparc-a2009s lh area G-cuneus	mm2	float	2	cortical area	Area of G-cuneus in the left hemisphere generated by parcellation of the white surface using Destrieux (a2009s) parcellation	21282	21262	21270	10686	10681	10684	31968	31943	31954	0.2875	0.0238
0883	27340	aparc-a2009s lh area G-front-inf-Opercular	mm2	float	2	cortical area	Area of G-front-inf-Opercular in the left hemisphere generated by parcellation of the white surface using Destrieux (a2009s) parcellation	21282	21262	21270	10686	-	-	31968	31943	31954	0.0894	0.0148
0884	27341	aparc-a2009s lh area G-front-inf-Orbital	mm2	float	2	cortical area	Area of G-front-inf-Orbital in the left hemisphere generated by parcellation of the white surface using Destrieux (a2009s) parcellation	21282	21262	21270	10685	-	-	31967	31942	31953	0.0759	0.0161
0885	27342	aparc-a2009s lh area G-front-inf-Triangul	mm2	float	2	cortical area	Area of G-front-inf-Triangul in the left hemisphere generated by parcellation of the white surface using Destrieux (a2009s) parcellation	21282	21262	21270	10686	-	-	31968	31943	31954	0.1374	0.0177
0886	27343	aparc-a2009s lh area G-front-middle	mm2	float	2	cortical area	Area of G-front-middle in the left hemisphere generated by parcellation of the white surface using Destrieux (a2009s) parcellation	21282	21262	21270	10686	10681	10684	31968	31943	31954	0.2214	0.0217
0887	27344	aparc-a2009s lh area G-front-sup	mm2	float	2	cortical area	Area of G-front-sup in the left hemisphere generated by parcellation of the white surface using Destrieux (a2009s) parcellation	21282	21262	21270	10686	-	-	31968	31943	31954	0.2276	0.0256
0888	27345	aparc-a2009s lh area G-Ins-lg+S-cent-ins	mm2	float	2	cortical area	Area of G-Ins-lg+S-cent-ins in the left hemisphere generated by parcellation of the white surface using Destrieux (a2009s) parcellation	21282	21262	21270	10685	-	-	31967	31942	31953	0.1432	0.0185
0889	27346	aparc-a2009s lh area G-insular-short	mm2	float	2	cortical area	Area of G-insular-short in the left hemisphere generated by parcellation of the white surface using Destrieux (a2009s) parcellation	21282	21262	21270	10686	-	-	31968	31943	31954	0.1551	0.017
0890	27347	aparc-a2009s lh area G-occipital-middle	mm2	float	2	cortical area	Area of G-occipital-middle in the left hemisphere generated by parcellation of the white surface using Destrieux (a2009s) parcellation	21282	21262	21270	10686	10681	10684	31968	31943	31954	0.1558	0.0195
0891	27348	aparc-a2009s lh area G-occipital-sup	mm2	float	2	cortical area	Area of G-occipital-sup in the left hemisphere generated by parcellation of the white surface using Destrieux (a2009s) parcellation	21282	21262	21270	10686	-	-	31968	31943	31954	0.1907	0.0206
0892	27349	aparc-a2009s lh area G-oc-temp-lat-fusifor	mm2	float	2	cortical area	Area of G-oc-temp-lat-fusifor in the left hemisphere generated by parcellation of the white surface using Destrieux (a2009s) parcellation	21282	21262	21270	10686	-	-	31968	31943	31954	0.1489	0.0173
0893	27350	aparc-a2009s lh area G-oc-temp-med-Lingual	mm2	float	2	cortical area	Area of G-oc-temp-med-Lingual in the left hemisphere generated by parcellation of the white surface using Destrieux (a2009s) parcellation	21282	21262	21270	10686	-	-	31968	31943	31954	0.242	0.024
0894	27351	aparc-a2009s lh area G-oc-temp-med-Parahip	mm2	float	2	cortical area	Area of G-oc-temp-med-Parahip in the left hemisphere generated by parcellation of the white surface using Destrieux (a2009s) parcellation	21282	21262	21270	10686	-	-	31968	31943	31954	0.1959	0.02
0895	27352	aparc-a2009s lh area G-orbital	mm2	float	2	cortical area	Area of G-orbital in the left hemisphere generated by parcellation of the white surface using Destrieux (a2009s) parcellation	21282	21262	21270	10685	-	-	31967	31942	31953	0.2258	0.0204
0896	27353	aparc-a2009s lh area G-pariet-inf-Angular	mm2	float	2	cortical area	Area of G-pariet-inf-Angular in the left hemisphere generated by parcellation of the white surface using Destrieux (a2009s) parcellation	21282	21262	21270	10686	-	-	31968	31943	31954	0.167	0.019
0897	27354	aparc-a2009s lh area G-pariet-inf-Supramar	mm2	float	2	cortical area	Area of G-pariet-inf-Supramar in the left hemisphere generated by parcellation of the white surface using Destrieux (a2009s) parcellation	21282	21262	21270	10686	-	-	31968	31943	31954	0.1894	0.0178
0898	27355	aparc-a2009s lh area G-parietal-sup	mm2	float	2	cortical area	Area of G-parietal-sup in the left hemisphere generated by parcellation of the white surface using Destrieux (a2009s) parcellation	21282	21262	21270	10686	-	-	31968	31943	31954	0.1813	0.0183
0899	27356	aparc-a2009s lh area G-postcentral	mm2	float	2	cortical area	Area of G-postcentral in the left hemisphere generated by parcellation of the white surface using Destrieux (a2009s) parcellation	21282	21262	21270	10686	-	-	31968	31943	31954	0.1383	0.018
0900	27357	aparc-a2009s lh area G-precentral	mm2	float	2	cortical area	Area of G-precentral in the left hemisphere generated by parcellation of the white surface using Destrieux (a2009s) parcellation	21282	21262	21270	10686	-	-	31968	31943	31954	0.2045	0.0252
0901	27358	aparc-a2009s lh area G-precuneus	mm2	float	2	cortical area	Area of G-precuneus in the left hemisphere generated by parcellation of the white surface using Destrieux (a2009s) parcellation	21282	21262	21270	10686	-	-	31968	31943	31954	0.214	0.0214
0902	27359	aparc-a2009s lh area G-rectus	mm2	float	2	cortical area	Area of G-rectus in the left hemisphere generated by parcellation of the white surface using Destrieux (a2009s) parcellation	21282	21262	21270	10685	-	-	31967	31942	31953	0.1001	0.0179
0903	27360	aparc-a2009s lh area G-subcallosal	mm2	float	2	cortical area	Area of G-subcallosal in the left hemisphere generated by parcellation of the white surface using Destrieux (a2009s) parcellation	21280	21260	21268	10685	-	-	31965	31940	31951	0.0621	0.015
0904	27361	aparc-a2009s lh area G-temp-sup-G-T-transv	mm2	float	2	cortical area	Area of G-temp-sup-G-T-transv in the left hemisphere generated by parcellation of the white surface using Destrieux (a2009s) parcellation	21282	21262	21270	10686	-	-	31968	31943	31954	0.1614	0.0172
0905	27362	aparc-a2009s lh area G-temp-sup-Lateral	mm2	float	2	cortical area	Area of G-temp-sup-Lateral in the left hemisphere generated by parcellation of the white surface using Destrieux (a2009s) parcellation	21282	21262	21270	10686	-	-	31968	31943	31954	0.2108	0.0354
0906	27363	aparc-a2009s lh area G-temp-sup-Plan-polar	mm2	float	2	cortical area	Area of G-temp-sup-Plan-polar in the left hemisphere generated by parcellation of the white surface using Destrieux (a2009s) parcellation	21282	21262	21270	10686	-	-	31968	31943	31954	0.126	0.0223
0907	27364	aparc-a2009s lh area G-temp-sup-Plan-tempo	mm2	float	2	cortical area	Area of G-temp-sup-Plan-tempo in the left hemisphere generated by parcellation of the white surface using Destrieux (a2009s) parcellation	21282	21262	21270	10686	-	-	31968	31943	31954	0.1069	0.0148
0908	27365	aparc-a2009s lh area G-temporal-inf	mm2	float	2	cortical area	Area of G-temporal-inf in the left hemisphere generated by parcellation of the white surface using Destrieux (a2009s) parcellation	21282	21262	21270	10686	-	-	31968	31943	31954	0.1656	0.0167
0909	27366	aparc-a2009s lh area G-temporal-middle	mm2	float	2	cortical area	Area of G-temporal-middle in the left hemisphere generated by parcellation of the white surface using Destrieux (a2009s) parcellation	21282	21262	21270	10686	-	-	31968	31943	31954	0.198	0.0187
0910	27367	aparc-a2009s lh area Lat-Fis-ant-Horizont	mm2	float	2	cortical area	Area of Lat-Fis-ant-Horizont in the left hemisphere generated by parcellation of the white surface using Destrieux (a2009s) parcellation	21277	21257	21265	10684	-	-	31961	31936	31947	0.0852	0.0169
0911	27368	aparc-a2009s lh area Lat-Fis-ant-Vertical	mm2	float	2	cortical area	Area of Lat-Fis-ant-Vertical in the left hemisphere generated by parcellation of the white surface using Destrieux (a2009s) parcellation	21282	21262	21270	10685	-	-	31967	31942	31953	0.0632	0.0148
0912	27369	aparc-a2009s lh area Lat-Fis-post	mm2	float	2	cortical area	Area of Lat-Fis-post in the left hemisphere generated by parcellation of the white surface using Destrieux (a2009s) parcellation	21282	21262	21270	10686	-	-	31968	31943	31954	0.2271	0.0192
0913	27370	aparc-a2009s lh area Pole-occipital	mm2	float	2	cortical area	Area of Pole-occipital in the left hemisphere generated by parcellation of the white surface using Destrieux (a2009s) parcellation	21282	21262	21270	10686	-	-	31968	31943	31954	0.1633	0.0195
0914	27371	aparc-a2009s lh area Pole-temporal	mm2	float	2	cortical area	Area of Pole-temporal in the left hemisphere generated by parcellation of the white surface using Destrieux (a2009s) parcellation	21281	21261	21269	10686	-	-	31967	31942	31953	0.1622	0.0207
0915	27372	aparc-a2009s lh area S-calcarine	mm2	float	2	cortical area	Area of S-calcarine in the left hemisphere generated by parcellation of the white surface using Destrieux (a2009s) parcellation	21282	21262	21270	10686	10681	10684	31968	31943	31954	0.3233	0.0278
0916	27373	aparc-a2009s lh area S-central	mm2	float	2	cortical area	Area of S-central in the left hemisphere generated by parcellation of the white surface using Destrieux (a2009s) parcellation	21282	21262	21270	10686	-	-	31968	31943	31954	0.2338	0.0276
0917	27374	aparc-a2009s lh area S-cingul-Marginalis	mm2	float	2	cortical area	Area of S-cingul-Marginalis in the left hemisphere generated by parcellation of the white surface using Destrieux (a2009s) parcellation	21282	21262	21270	10686	-	-	31968	31943	31954	0.1645	0.0183
0918	27375	aparc-a2009s lh area S-circular-insula-ant	mm2	float	2	cortical area	Area of S-circular-insula-ant in the left hemisphere generated by parcellation of the white surface using Destrieux (a2009s) parcellation	21282	21262	21270	10685	-	-	31967	31942	31953	0.1386	0.0168
0919	27376	aparc-a2009s lh area S-circular-insula-inf	mm2	float	2	cortical area	Area of S-circular-insula-inf in the left hemisphere generated by parcellation of the white surface using Destrieux (a2009s) parcellation	21282	21262	21270	10686	-	-	31968	31943	31954	0.1945	0.0181
0920	27377	aparc-a2009s lh area S-circular-insula-sup	mm2	float	2	cortical area	Area of S-circular-insula-sup in the left hemisphere generated by parcellation of the white surface using Destrieux (a2009s) parcellation	21282	21262	21270	10686	-	-	31968	31943	31954	0.2168	0.0212
0921	27378	aparc-a2009s lh area S-collat-transv-ant	mm2	float	2	cortical area	Area of S-collat-transv-ant in the left hemisphere generated by parcellation of the white surface using Destrieux (a2009s) parcellation	21282	21262	21270	10686	-	-	31968	31943	31954	0.2045	0.0184
0922	27379	aparc-a2009s lh area S-collat-transv-post	mm2	float	2	cortical area	Area of S-collat-transv-post in the left hemisphere generated by parcellation of the white surface using Destrieux (a2009s) parcellation	21282	21262	21270	10686	-	-	31968	31943	31954	0.1003	0.0162
0923	27380	aparc-a2009s lh area S-front-inf	mm2	float	2	cortical area	Area of S-front-inf in the left hemisphere generated by parcellation of the white surface using Destrieux (a2009s) parcellation	21282	21262	21270	10686	-	-	31968	31943	31954	0.1399	0.017
0924	27381	aparc-a2009s lh area S-front-middle	mm2	float	2	cortical area	Area of S-front-middle in the left hemisphere generated by parcellation of the white surface using Destrieux (a2009s) parcellation	21282	21262	21270	10686	-	-	31968	31943	31954	0.1279	0.0147
0925	27382	aparc-a2009s lh area S-front-sup	mm2	float	2	cortical area	Area of S-front-sup in the left hemisphere generated by parcellation of the white surface using Destrieux (a2009s) parcellation	21282	21262	21270	10686	10681	10684	31968	31943	31954	0.1567	0.0184
0926	27383	aparc-a2009s lh area S-interm-prim-Jensen	mm2	float	2	cortical area	Area of S-interm-prim-Jensen in the left hemisphere generated by parcellation of the white surface using Destrieux (a2009s) parcellation	21259	21239	21247	10678	-	-	31937	31912	31923	0.0471	0.0126
0927	27384	aparc-a2009s lh area S-intrapariet+P-trans	mm2	float	2	cortical area	Area of S-intrapariet+P-trans in the left hemisphere generated by parcellation of the white surface using Destrieux (a2009s) parcellation	21282	21262	21270	10686	-	-	31968	31943	31954	0.1276	0.0186
0928	27385	aparc-a2009s lh area S-oc-middle+Lunatus	mm2	float	2	cortical area	Area of S-oc-middle+Lunatus in the left hemisphere generated by parcellation of the white surface using Destrieux (a2009s) parcellation	21282	21262	21270	10686	-	-	31968	31943	31954	0.156	0.0183
0929	27386	aparc-a2009s lh area S-oc-sup+transversal	mm2	float	2	cortical area	Area of S-oc-sup+transversal in the left hemisphere generated by parcellation of the white surface using Destrieux (a2009s) parcellation	21282	21262	21270	10686	-	-	31968	31943	31954	0.127	0.0163
0930	27387	aparc-a2009s lh area S-occipital-ant	mm2	float	2	cortical area	Area of S-occipital-ant in the left hemisphere generated by parcellation of the white surface using Destrieux (a2009s) parcellation	21282	21262	21270	10686	-	-	31968	31943	31954	0.0609	0.0133
0931	27388	aparc-a2009s lh area S-oc-temp-lat	mm2	float	2	cortical area	Area of S-oc-temp-lat in the left hemisphere generated by parcellation of the white surface using Destrieux (a2009s) parcellation	21282	21262	21270	10686	-	-	31968	31943	31954	0.1085	0.0156
0932	27389	aparc-a2009s lh area S-oc-temp-med+Lingual	mm2	float	2	cortical area	Area of S-oc-temp-med+Lingual in the left hemisphere generated by parcellation of the white surface using Destrieux (a2009s) parcellation	21282	21262	21270	10686	-	-	31968	31943	31954	0.1326	0.016
0933	27390	aparc-a2009s lh area S-orbital-lateral	mm2	float	2	cortical area	Area of S-orbital-lateral in the left hemisphere generated by parcellation of the white surface using Destrieux (a2009s) parcellation	21281	21261	21269	10686	-	-	31967	31942	31953	0.0729	0.0163
0934	27391	aparc-a2009s lh area S-orbital-med-olfact	mm2	float	2	cortical area	Area of S-orbital-med-olfact in the left hemisphere generated by parcellation of the white surface using Destrieux (a2009s) parcellation	21282	21262	21270	10685	10680	10683	31967	31942	31953	0.2118	0.0236
0935	27392	aparc-a2009s lh area S-orbital-H-Shaped	mm2	float	2	cortical area	Area of S-orbital-H-Shaped in the left hemisphere generated by parcellation of the white surface using Destrieux (a2009s) parcellation	21282	21262	21270	10685	-	-	31967	31942	31953	0.2442	0.0205
0936	27393	aparc-a2009s lh area S-parieto-occipital	mm2	float	2	cortical area	Area of S-parieto-occipital in the left hemisphere generated by parcellation of the white surface using Destrieux (a2009s) parcellation	21282	21262	21270	10686	-	-	31968	31943	31954	0.2186	0.0193
0937	27394	aparc-a2009s lh area S-pericallosal	mm2	float	2	cortical area	Area of S-pericallosal in the left hemisphere generated by parcellation of the white surface using Destrieux (a2009s) parcellation	21282	21262	21270	10686	-	-	31968	31943	31954	0.1721	0.0184
0938	27395	aparc-a2009s lh area S-postcentral	mm2	float	2	cortical area	Area of S-postcentral in the left hemisphere generated by parcellation of the white surface using Destrieux (a2009s) parcellation	21282	21262	21270	10686	-	-	31968	31943	31954	0.1386	0.0184
0939	27396	aparc-a2009s lh area S-precentral-inf-part	mm2	float	2	cortical area	Area of S-precentral-inf-part in the left hemisphere generated by parcellation of the white surface using Destrieux (a2009s) parcellation	21282	21262	21270	10686	-	-	31968	31943	31954	0.109	0.0161
0940	27397	aparc-a2009s lh area S-precentral-sup-part	mm2	float	2	cortical area	Area of S-precentral-sup-part in the left hemisphere generated by parcellation of the white surface using Destrieux (a2009s) parcellation	21282	21262	21270	10686	-	-	31968	31943	31954	0.1209	0.017
0941	27398	aparc-a2009s lh area S-suborbital	mm2	float	2	cortical area	Area of S-suborbital in the left hemisphere generated by parcellation of the white surface using Destrieux (a2009s) parcellation	21282	21262	21270	10686	-	-	31968	31943	31954	0.0536	0.0145
0942	27399	aparc-a2009s lh area S-subparietal	mm2	float	2	cortical area	Area of S-subparietal in the left hemisphere generated by parcellation of the white surface using Destrieux (a2009s) parcellation	21282	21262	21270	10686	-	-	31968	31943	31954	0.1513	0.0193
0943	27400	aparc-a2009s lh area S-temporal-inf	mm2	float	2	cortical area	Area of S-temporal-inf in the left hemisphere generated by parcellation of the white surface using Destrieux (a2009s) parcellation	21282	21262	21270	10686	-	-	31968	31943	31954	0.1339	0.0174
0944	27401	aparc-a2009s lh area S-temporal-sup	mm2	float	2	cortical area	Area of S-temporal-sup in the left hemisphere generated by parcellation of the white surface using Destrieux (a2009s) parcellation	21282	21262	21270	10686	-	-	31968	31943	31954	0.2191	0.0188
0945	27402	aparc-a2009s lh area S-temporal-transverse	mm2	float	2	cortical area	Area of S-temporal-transverse in the left hemisphere generated by parcellation of the white surface using Destrieux (a2009s) parcellation	21280	21260	21268	10682	-	-	31962	31937	31948	0.1089	0.0145
0946	27551	aparc-a2009s rh area G+S-frontomargin	mm2	float	2	cortical area	Area of G+S-frontomargin in the right hemisphere generated by parcellation of the white surface using Destrieux (a2009s) parcellation	21281	21261	21269	10686	-	-	31967	31942	31953	0.1033	0.0173
0947	27552	aparc-a2009s rh area G+S-occipital-inf	mm2	float	2	cortical area	Area of G+S-occipital-inf in the right hemisphere generated by parcellation of the white surface using Destrieux (a2009s) parcellation	21282	21262	21270	10686	-	-	31968	31943	31954	0.1152	0.0164
0948	27553	aparc-a2009s rh area G+S-paracentral	mm2	float	2	cortical area	Area of G+S-paracentral in the right hemisphere generated by parcellation of the white surface using Destrieux (a2009s) parcellation	21282	21262	21270	10686	-	-	31968	31943	31954	0.1831	0.0214
0949	27554	aparc-a2009s rh area G+S-subcentral	mm2	float	2	cortical area	Area of G+S-subcentral in the right hemisphere generated by parcellation of the white surface using Destrieux (a2009s) parcellation	21282	21262	21270	10686	-	-	31968	31943	31954	0.163	0.0192
0950	27555	aparc-a2009s rh area G+S-transv-frontopol	mm2	float	2	cortical area	Area of G+S-transv-frontopol in the right hemisphere generated by parcellation of the white surface using Destrieux (a2009s) parcellation	21282	21262	21270	10686	-	-	31968	31943	31954	0.1209	0.0164
0951	27556	aparc-a2009s rh area G+S-cingul-Ant	mm2	float	2	cortical area	Area of G+S-cingul-Ant in the right hemisphere generated by parcellation of the white surface using Destrieux (a2009s) parcellation	21282	21262	21270	10686	-	-	31968	31943	31954	0.1898	0.0199
0952	27557	aparc-a2009s rh area G+S-cingul-Mid-Ant	mm2	float	2	cortical area	Area of G+S-cingul-Mid-Ant in the right hemisphere generated by parcellation of the white surface using Destrieux (a2009s) parcellation	21282	21262	21270	10686	-	-	31968	31943	31954	0.2005	0.0181
0953	27558	aparc-a2009s rh area G+S-cingul-Mid-Post	mm2	float	2	cortical area	Area of G+S-cingul-Mid-Post in the right hemisphere generated by parcellation of the white surface using Destrieux (a2009s) parcellation	21282	21262	21270	10686	-	-	31968	31943	31954	0.1759	0.0197
0954	27559	aparc-a2009s rh area G-cingul-Post-dorsal	mm2	float	2	cortical area	Area of G-cingul-Post-dorsal in the right hemisphere generated by parcellation of the white surface using Destrieux (a2009s) parcellation	21282	21262	21270	10686	10681	10684	31968	31943	31954	0.1515	0.0176
0955	27560	aparc-a2009s rh area G-cingul-Post-ventral	mm2	float	2	cortical area	Area of G-cingul-Post-ventral in the right hemisphere generated by parcellation of the white surface using Destrieux (a2009s) parcellation	21282	21262	21270	10686	-	-	31968	31943	31954	0.2001	0.0191
0956	27561	aparc-a2009s rh area G-cuneus	mm2	float	2	cortical area	Area of G-cuneus in the right hemisphere generated by parcellation of the white surface using Destrieux (a2009s) parcellation	21282	21262	21270	10686	-	-	31968	31943	31954	0.2738	0.0229
0957	27562	aparc-a2009s rh area G-front-inf-Opercular	mm2	float	2	cortical area	Area of G-front-inf-Opercular in the right hemisphere generated by parcellation of the white surface using Destrieux (a2009s) parcellation	21282	21262	21270	10686	-	-	31968	31943	31954	0.1145	0.0166
0958	27563	aparc-a2009s rh area G-front-inf-Orbital	mm2	float	2	cortical area	Area of G-front-inf-Orbital in the right hemisphere generated by parcellation of the white surface using Destrieux (a2009s) parcellation	21281	21261	21269	10685	-	-	31966	31941	31952	0.0733	0.0155
0959	27564	aparc-a2009s rh area G-front-inf-Triangul	mm2	float	2	cortical area	Area of G-front-inf-Triangul in the right hemisphere generated by parcellation of the white surface using Destrieux (a2009s) parcellation	21281	21261	21269	10686	-	-	31967	31942	31953	0.1007	0.0164
0960	27565	aparc-a2009s rh area G-front-middle	mm2	float	2	cortical area	Area of G-front-middle in the right hemisphere generated by parcellation of the white surface using Destrieux (a2009s) parcellation	21282	21262	21270	10686	-	-	31968	31943	31954	0.2004	0.022
0961	27566	aparc-a2009s rh area G-front-sup	mm2	float	2	cortical area	Area of G-front-sup in the right hemisphere generated by parcellation of the white surface using Destrieux (a2009s) parcellation	21282	21262	21270	10686	-	-	31968	31943	31954	0.1838	0.0199
0962	27567	aparc-a2009s rh area G-Ins-lg+S-cent-ins	mm2	float	2	cortical area	Area of G-Ins-lg+S-cent-ins in the right hemisphere generated by parcellation of the white surface using Destrieux (a2009s) parcellation	21282	21262	21270	10686	-	-	31968	31943	31954	0.1382	0.0195
0963	27568	aparc-a2009s rh area G-insular-short	mm2	float	2	cortical area	Area of G-insular-short in the right hemisphere generated by parcellation of the white surface using Destrieux (a2009s) parcellation	21282	21262	21270	10686	-	-	31968	31943	31954	0.1183	0.0161
0964	27569	aparc-a2009s rh area G-occipital-middle	mm2	float	2	cortical area	Area of G-occipital-middle in the right hemisphere generated by parcellation of the white surface using Destrieux (a2009s) parcellation	21282	21262	21270	10686	-	-	31968	31943	31954	0.124	0.0184
0965	27570	aparc-a2009s rh area G-occipital-sup	mm2	float	2	cortical area	Area of G-occipital-sup in the right hemisphere generated by parcellation of the white surface using Destrieux (a2009s) parcellation	21282	21262	21270	10686	-	-	31968	31943	31954	0.1541	0.0171
0966	27571	aparc-a2009s rh area G-oc-temp-lat-fusifor	mm2	float	2	cortical area	Area of G-oc-temp-lat-fusifor in the right hemisphere generated by parcellation of the white surface using Destrieux (a2009s) parcellation	21282	21262	21270	10686	-	-	31968	31943	31954	0.1458	0.0169
0967	27572	aparc-a2009s rh area G-oc-temp-med-Lingual	mm2	float	2	cortical area	Area of G-oc-temp-med-Lingual in the right hemisphere generated by parcellation of the white surface using Destrieux (a2009s) parcellation	21282	21262	21270	10686	-	-	31968	31943	31954	0.2402	0.0222
0968	27573	aparc-a2009s rh area G-oc-temp-med-Parahip	mm2	float	2	cortical area	Area of G-oc-temp-med-Parahip in the right hemisphere generated by parcellation of the white surface using Destrieux (a2009s) parcellation	21282	21262	21270	10686	-	-	31968	31943	31954	0.1687	0.0193
0969	27574	aparc-a2009s rh area G-orbital	mm2	float	2	cortical area	Area of G-orbital in the right hemisphere generated by parcellation of the white surface using Destrieux (a2009s) parcellation	21282	21262	21270	10686	-	-	31968	31943	31954	0.1994	0.0201
0970	27575	aparc-a2009s rh area G-pariet-inf-Angular	mm2	float	2	cortical area	Area of G-pariet-inf-Angular in the right hemisphere generated by parcellation of the white surface using Destrieux (a2009s) parcellation	21282	21262	21270	10686	-	-	31968	31943	31954	0.1404	0.0168
0971	27576	aparc-a2009s rh area G-pariet-inf-Supramar	mm2	float	2	cortical area	Area of G-pariet-inf-Supramar in the right hemisphere generated by parcellation of the white surface using Destrieux (a2009s) parcellation	21282	21262	21270	10686	-	-	31968	31943	31954	0.1592	0.0201
0972	27577	aparc-a2009s rh area G-parietal-sup	mm2	float	2	cortical area	Area of G-parietal-sup in the right hemisphere generated by parcellation of the white surface using Destrieux (a2009s) parcellation	21282	21262	21270	10686	-	-	31968	31943	31954	0.1422	0.0165
0973	27578	aparc-a2009s rh area G-postcentral	mm2	float	2	cortical area	Area of G-postcentral in the right hemisphere generated by parcellation of the white surface using Destrieux (a2009s) parcellation	21282	21262	21270	10686	-	-	31968	31943	31954	0.1485	0.0196
0974	27579	aparc-a2009s rh area G-precentral	mm2	float	2	cortical area	Area of G-precentral in the right hemisphere generated by parcellation of the white surface using Destrieux (a2009s) parcellation	21282	21262	21270	10686	-	-	31968	31943	31954	0.2079	0.0257
0975	27580	aparc-a2009s rh area G-precuneus	mm2	float	2	cortical area	Area of G-precuneus in the right hemisphere generated by parcellation of the white surface using Destrieux (a2009s) parcellation	21282	21262	21270	10686	-	-	31968	31943	31954	0.1951	0.0195
0976	27581	aparc-a2009s rh area G-rectus	mm2	float	2	cortical area	Area of G-rectus in the right hemisphere generated by parcellation of the white surface using Destrieux (a2009s) parcellation	21282	21262	21270	10686	-	-	31968	31943	31954	0.1261	0.0195
0977	27582	aparc-a2009s rh area G-subcallosal	mm2	float	2	cortical area	Area of G-subcallosal in the right hemisphere generated by parcellation of the white surface using Destrieux (a2009s) parcellation	21282	21262	21270	10686	-	-	31968	31943	31954	0.0631	0.0169
0978	27583	aparc-a2009s rh area G-temp-sup-G-T-transv	mm2	float	2	cortical area	Area of G-temp-sup-G-T-transv in the right hemisphere generated by parcellation of the white surface using Destrieux (a2009s) parcellation	21281	21261	21269	10686	-	-	31967	31942	31953	0.1579	0.0181
0979	27584	aparc-a2009s rh area G-temp-sup-Lateral	mm2	float	2	cortical area	Area of G-temp-sup-Lateral in the right hemisphere generated by parcellation of the white surface using Destrieux (a2009s) parcellation	21282	21262	21270	10686	-	-	31968	31943	31954	0.1982	0.0302
0980	27585	aparc-a2009s rh area G-temp-sup-Plan-polar	mm2	float	2	cortical area	Area of G-temp-sup-Plan-polar in the right hemisphere generated by parcellation of the white surface using Destrieux (a2009s) parcellation	21282	21262	21270	10686	-	-	31968	31943	31954	0.0902	0.0153
0981	27586	aparc-a2009s rh area G-temp-sup-Plan-tempo	mm2	float	2	cortical area	Area of G-temp-sup-Plan-tempo in the right hemisphere generated by parcellation of the white surface using Destrieux (a2009s) parcellation	21282	21262	21270	10686	-	-	31968	31943	31954	0.1426	0.0181
0982	27587	aparc-a2009s rh area G-temporal-inf	mm2	float	2	cortical area	Area of G-temporal-inf in the right hemisphere generated by parcellation of the white surface using Destrieux (a2009s) parcellation	21282	21262	21270	10686	-	-	31968	31943	31954	0.1833	0.0154
0983	27588	aparc-a2009s rh area G-temporal-middle	mm2	float	2	cortical area	Area of G-temporal-middle in the right hemisphere generated by parcellation of the white surface using Destrieux (a2009s) parcellation	21282	21262	21270	10686	-	-	31968	31943	31954	0.2009	0.0201
0984	27589	aparc-a2009s rh area Lat-Fis-ant-Horizont	mm2	float	2	cortical area	Area of Lat-Fis-ant-Horizont in the right hemisphere generated by parcellation of the white surface using Destrieux (a2009s) parcellation	21281	21261	21269	10685	-	-	31966	31941	31952	0.0774	0.0151
0985	27590	aparc-a2009s rh area Lat-Fis-ant-Vertical	mm2	float	2	cortical area	Area of Lat-Fis-ant-Vertical in the right hemisphere generated by parcellation of the white surface using Destrieux (a2009s) parcellation	21269	21249	21257	10683	-	-	31952	31927	31938	0.0518	0.0157
0986	27591	aparc-a2009s rh area Lat-Fis-post	mm2	float	2	cortical area	Area of Lat-Fis-post in the right hemisphere generated by parcellation of the white surface using Destrieux (a2009s) parcellation	21282	21262	21270	10686	-	-	31968	31943	31954	0.2001	0.0201
0987	27592	aparc-a2009s rh area Pole-occipital	mm2	float	2	cortical area	Area of Pole-occipital in the right hemisphere generated by parcellation of the white surface using Destrieux (a2009s) parcellation	21282	21262	21270	10686	10681	10684	31968	31943	31954	0.2764	0.0252
0988	27593	aparc-a2009s rh area Pole-temporal	mm2	float	2	cortical area	Area of Pole-temporal in the right hemisphere generated by parcellation of the white surface using Destrieux (a2009s) parcellation	21282	21262	21270	10686	-	-	31968	31943	31954	0.2007	0.0177
0989	27594	aparc-a2009s rh area S-calcarine	mm2	float	2	cortical area	Area of S-calcarine in the right hemisphere generated by parcellation of the white surface using Destrieux (a2009s) parcellation	21282	21262	21270	10686	10681	10684	31968	31943	31954	0.3246	0.0296
0990	27595	aparc-a2009s rh area S-central	mm2	float	2	cortical area	Area of S-central in the right hemisphere generated by parcellation of the white surface using Destrieux (a2009s) parcellation	21282	21262	21270	10686	-	-	31968	31943	31954	0.2436	0.0323
0991	27596	aparc-a2009s rh area S-cingul-Marginalis	mm2	float	2	cortical area	Area of S-cingul-Marginalis in the right hemisphere generated by parcellation of the white surface using Destrieux (a2009s) parcellation	21282	21262	21270	10686	-	-	31968	31943	31954	0.1554	0.0174
0992	27597	aparc-a2009s rh area S-circular-insula-ant	mm2	float	2	cortical area	Area of S-circular-insula-ant in the right hemisphere generated by parcellation of the white surface using Destrieux (a2009s) parcellation	21281	21261	21269	10685	-	-	31966	31941	31952	0.1366	0.0174
0993	27598	aparc-a2009s rh area S-circular-insula-inf	mm2	float	2	cortical area	Area of S-circular-insula-inf in the right hemisphere generated by parcellation of the white surface using Destrieux (a2009s) parcellation	21282	21262	21270	10686	-	-	31968	31943	31954	0.1766	0.02
0994	27599	aparc-a2009s rh area S-circular-insula-sup	mm2	float	2	cortical area	Area of S-circular-insula-sup in the right hemisphere generated by parcellation of the white surface using Destrieux (a2009s) parcellation	21282	21262	21270	10685	-	-	31967	31942	31953	0.2019	0.0211
0995	27600	aparc-a2009s rh area S-collat-transv-ant	mm2	float	2	cortical area	Area of S-collat-transv-ant in the right hemisphere generated by parcellation of the white surface using Destrieux (a2009s) parcellation	21282	21262	21270	10686	-	-	31968	31943	31954	0.2065	0.0202
0996	27601	aparc-a2009s rh area S-collat-transv-post	mm2	float	2	cortical area	Area of S-collat-transv-post in the right hemisphere generated by parcellation of the white surface using Destrieux (a2009s) parcellation	21281	21261	21269	10685	-	-	31966	31941	31952	0.099	0.016
0997	27602	aparc-a2009s rh area S-front-inf	mm2	float	2	cortical area	Area of S-front-inf in the right hemisphere generated by parcellation of the white surface using Destrieux (a2009s) parcellation	21282	21262	21270	10686	-	-	31968	31943	31954	0.1234	0.0179
0998	27603	aparc-a2009s rh area S-front-middle	mm2	float	2	cortical area	Area of S-front-middle in the right hemisphere generated by parcellation of the white surface using Destrieux (a2009s) parcellation	21282	21262	21270	10686	-	-	31968	31943	31954	0.1205	0.0161
0999	27604	aparc-a2009s rh area S-front-sup	mm2	float	2	cortical area	Area of S-front-sup in the right hemisphere generated by parcellation of the white surface using Destrieux (a2009s) parcellation	21282	21262	21270	10686	-	-	31968	31943	31954	0.1252	0.0174
1000	27605	aparc-a2009s rh area S-interm-prim-Jensen	mm2	float	2	cortical area	Area of S-interm-prim-Jensen in the right hemisphere generated by parcellation of the white surface using Destrieux (a2009s) parcellation	21279	21259	21267	10685	-	-	31964	31939	31950	0.0585	0.0135
1001	27606	aparc-a2009s rh area S-intrapariet+P-trans	mm2	float	2	cortical area	Area of S-intrapariet+P-trans in the right hemisphere generated by parcellation of the white surface using Destrieux (a2009s) parcellation	21282	21262	21270	10686	-	-	31968	31943	31954	0.128	0.0164
1002	27607	aparc-a2009s rh area S-oc-middle+Lunatus	mm2	float	2	cortical area	Area of S-oc-middle+Lunatus in the right hemisphere generated by parcellation of the white surface using Destrieux (a2009s) parcellation	21282	21262	21270	10686	-	-	31968	31943	31954	0.1502	0.0184
1003	27608	aparc-a2009s rh area S-oc-sup+transversal	mm2	float	2	cortical area	Area of S-oc-sup+transversal in the right hemisphere generated by parcellation of the white surface using Destrieux (a2009s) parcellation	21282	21262	21270	10686	-	-	31968	31943	31954	0.0955	0.0159
1004	27609	aparc-a2009s rh area S-occipital-ant	mm2	float	2	cortical area	Area of S-occipital-ant in the right hemisphere generated by parcellation of the white surface using Destrieux (a2009s) parcellation	21282	21262	21270	10685	-	-	31967	31942	31953	0.1059	0.0182
1005	27610	aparc-a2009s rh area S-oc-temp-lat	mm2	float	2	cortical area	Area of S-oc-temp-lat in the right hemisphere generated by parcellation of the white surface using Destrieux (a2009s) parcellation	21282	21262	21270	10686	-	-	31968	31943	31954	0.1079	0.0226
1006	27611	aparc-a2009s rh area S-oc-temp-med+Lingual	mm2	float	2	cortical area	Area of S-oc-temp-med+Lingual in the right hemisphere generated by parcellation of the white surface using Destrieux (a2009s) parcellation	21282	21262	21270	10686	-	-	31968	31943	31954	0.1602	0.0174
1007	27612	aparc-a2009s rh area S-orbital-lateral	mm2	float	2	cortical area	Area of S-orbital-lateral in the right hemisphere generated by parcellation of the white surface using Destrieux (a2009s) parcellation	21281	21261	21269	10685	-	-	31966	31941	31952	0.101	0.0144
1008	27613	aparc-a2009s rh area S-orbital-med-olfact	mm2	float	2	cortical area	Area of S-orbital-med-olfact in the right hemisphere generated by parcellation of the white surface using Destrieux (a2009s) parcellation	21282	21262	21270	10686	-	-	31968	31943	31954	0.1751	0.0178
1009	27614	aparc-a2009s rh area S-orbital-H-Shaped	mm2	float	2	cortical area	Area of S-orbital-H-Shaped in the right hemisphere generated by parcellation of the white surface using Destrieux (a2009s) parcellation	21281	21261	21269	10686	-	-	31967	31942	31953	0.2621	0.0216
1010	27615	aparc-a2009s rh area S-parieto-occipital	mm2	float	2	cortical area	Area of S-parieto-occipital in the right hemisphere generated by parcellation of the white surface using Destrieux (a2009s) parcellation	21282	21262	21270	10686	-	-	31968	31943	31954	0.229	0.0193
1011	27616	aparc-a2009s rh area S-pericallosal	mm2	float	2	cortical area	Area of S-pericallosal in the right hemisphere generated by parcellation of the white surface using Destrieux (a2009s) parcellation	21282	21262	21270	10686	-	-	31968	31943	31954	0.1353	0.0192
1012	27617	aparc-a2009s rh area S-postcentral	mm2	float	2	cortical area	Area of S-postcentral in the right hemisphere generated by parcellation of the white surface using Destrieux (a2009s) parcellation	21282	21262	21270	10686	-	-	31968	31943	31954	0.1448	0.0181
1013	27618	aparc-a2009s rh area S-precentral-inf-part	mm2	float	2	cortical area	Area of S-precentral-inf-part in the right hemisphere generated by parcellation of the white surface using Destrieux (a2009s) parcellation	21282	21262	21270	10686	-	-	31968	31943	31954	0.1138	0.0163
1014	27619	aparc-a2009s rh area S-precentral-sup-part	mm2	float	2	cortical area	Area of S-precentral-sup-part in the right hemisphere generated by parcellation of the white surface using Destrieux (a2009s) parcellation	21282	21262	21270	10686	-	-	31968	31943	31954	0.1103	0.0169
1015	27620	aparc-a2009s rh area S-suborbital	mm2	float	2	cortical area	Area of S-suborbital in the right hemisphere generated by parcellation of the white surface using Destrieux (a2009s) parcellation	21282	21262	21270	10685	-	-	31967	31942	31953	0.0482	0.0158
1016	27621	aparc-a2009s rh area S-subparietal	mm2	float	2	cortical area	Area of S-subparietal in the right hemisphere generated by parcellation of the white surface using Destrieux (a2009s) parcellation	21282	21262	21270	10686	-	-	31968	31943	31954	0.1398	0.0172
1017	27622	aparc-a2009s rh area S-temporal-inf	mm2	float	2	cortical area	Area of S-temporal-inf in the right hemisphere generated by parcellation of the white surface using Destrieux (a2009s) parcellation	21282	21262	21270	10686	-	-	31968	31943	31954	0.1397	0.0182
1018	27623	aparc-a2009s rh area S-temporal-sup	mm2	float	2	cortical area	Area of S-temporal-sup in the right hemisphere generated by parcellation of the white surface using Destrieux (a2009s) parcellation	21282	21262	21270	10686	-	-	31968	31943	31954	0.1857	0.0185
1019	27624	aparc-a2009s rh area S-temporal-transverse	mm2	float	2	cortical area	Area of S-temporal-transverse in the right hemisphere generated by parcellation of the white surface using Destrieux (a2009s) parcellation	21280	21260	21268	10686	-	-	31966	31941	31952	0.1545	0.0181
1020	26755	aparc-Desikan lh thickness GlobalMeanThickness	mm	float	3	cortical thickness	Mean thickness of GlobalMeanMean thickness in the left hemisphere generated by parcellation of the white surface using Desikan-Killiany parcellation	21282	21262	21270	10686	-	-	31968	31943	31954	0.2114	0.0211
1021	26756	aparc-Desikan lh thickness bankssts	mm	float	3	cortical thickness	Mean thickness of bankssts in the left hemisphere generated by parcellation of the white surface using Desikan-Killiany parcellation	21282	21262	21270	10686	-	-	31968	31943	31954	0.1177	0.0183
1022	26757	aparc-Desikan lh thickness caudalanteriorcingulate	mm	float	3	cortical thickness	Mean thickness of caudalanteriorcingulate in the left hemisphere generated by parcellation of the white surface using Desikan-Killiany parcellation	21282	21262	21270	10685	-	-	31967	31942	31953	0.092	0.016
1023	26758	aparc-Desikan lh thickness caudalmiddlefrontal	mm	float	3	cortical thickness	Mean thickness of caudalmiddlefrontal in the left hemisphere generated by parcellation of the white surface using Desikan-Killiany parcellation	21282	21262	21270	10686	-	-	31968	31943	31954	0.2026	0.0198
1024	26759	aparc-Desikan lh thickness cuneus	mm	float	3	cortical thickness	Mean thickness of cuneus in the left hemisphere generated by parcellation of the white surface using Desikan-Killiany parcellation	21282	21262	21270	10686	-	-	31968	31943	31954	0.1921	0.0174
1025	26760	aparc-Desikan lh thickness entorhinal	mm	float	3	cortical thickness	Mean thickness of entorhinal in the left hemisphere generated by parcellation of the white surface using Desikan-Killiany parcellation	21281	21261	21269	10686	-	-	31967	31942	31953	0.0981	0.0159
1026	26761	aparc-Desikan lh thickness fusiform	mm	float	3	cortical thickness	Mean thickness of fusiform in the left hemisphere generated by parcellation of the white surface using Desikan-Killiany parcellation	21282	21262	21270	10686	-	-	31968	31943	31954	0.1543	0.0204
1027	26762	aparc-Desikan lh thickness inferiorparietal	mm	float	3	cortical thickness	Mean thickness of inferiorparietal in the left hemisphere generated by parcellation of the white surface using Desikan-Killiany parcellation	21282	21262	21270	10686	-	-	31968	31943	31954	0.1985	0.0203
1028	26763	aparc-Desikan lh thickness inferiortemporal	mm	float	3	cortical thickness	Mean thickness of inferiortemporal in the left hemisphere generated by parcellation of the white surface using Desikan-Killiany parcellation	21282	21262	21270	10686	-	-	31968	31943	31954	0.1277	0.0168
1029	26764	aparc-Desikan lh thickness isthmuscingulate	mm	float	3	cortical thickness	Mean thickness of isthmuscingulate in the left hemisphere generated by parcellation of the white surface using Desikan-Killiany parcellation	21281	21261	21269	10686	-	-	31967	31942	31953	0.186	0.0196
1030	26765	aparc-Desikan lh thickness lateraloccipital	mm	float	3	cortical thickness	Mean thickness of lateraloccipital in the left hemisphere generated by parcellation of the white surface using Desikan-Killiany parcellation	21282	21262	21270	10686	-	-	31968	31943	31954	0.1764	0.0187
1031	26766	aparc-Desikan lh thickness lateralorbitofrontal	mm	float	3	cortical thickness	Mean thickness of lateralorbitofrontal in the left hemisphere generated by parcellation of the white surface using Desikan-Killiany parcellation	21282	21262	21270	10685	-	-	31967	31942	31953	0.1192	0.0156
1032	26767	aparc-Desikan lh thickness lingual	mm	float	3	cortical thickness	Mean thickness of lingual in the left hemisphere generated by parcellation of the white surface using Desikan-Killiany parcellation	21282	21262	21270	10686	-	-	31968	31943	31954	0.1856	0.0194
1033	26768	aparc-Desikan lh thickness medialorbitofrontal	mm	float	3	cortical thickness	Mean thickness of medialorbitofrontal in the left hemisphere generated by parcellation of the white surface using Desikan-Killiany parcellation	21282	21262	21270	10686	-	-	31968	31943	31954	0.1101	0.0186
1034	26769	aparc-Desikan lh thickness middletemporal	mm	float	3	cortical thickness	Mean thickness of middletemporal in the left hemisphere generated by parcellation of the white surface using Desikan-Killiany parcellation	21282	21262	21270	10686	-	-	31968	31943	31954	0.1254	0.0165
1035	26770	aparc-Desikan lh thickness parahippocampal	mm	float	3	cortical thickness	Mean thickness of parahippocampal in the left hemisphere generated by parcellation of the white surface using Desikan-Killiany parcellation	21282	21262	21270	10686	-	-	31968	31943	31954	0.1828	0.019
1036	26771	aparc-Desikan lh thickness paracentral	mm	float	3	cortical thickness	Mean thickness of paracentral in the left hemisphere generated by parcellation of the white surface using Desikan-Killiany parcellation	21282	21262	21270	10686	-	-	31968	31943	31954	0.2191	0.0231
1037	26772	aparc-Desikan lh thickness parsopercularis	mm	float	3	cortical thickness	Mean thickness of parsopercularis in the left hemisphere generated by parcellation of the white surface using Desikan-Killiany parcellation	21282	21262	21270	10686	-	-	31968	31943	31954	0.1688	0.0189
1038	26773	aparc-Desikan lh thickness parsorbitalis	mm	float	3	cortical thickness	Mean thickness of parsorbitalis in the left hemisphere generated by parcellation of the white surface using Desikan-Killiany parcellation	21282	21262	21270	10685	-	-	31967	31942	31953	0.0881	0.0155
1039	26774	aparc-Desikan lh thickness parstriangularis	mm	float	3	cortical thickness	Mean thickness of parstriangularis in the left hemisphere generated by parcellation of the white surface using Desikan-Killiany parcellation	21282	21262	21270	10686	-	-	31968	31943	31954	0.1511	0.0171
1040	26775	aparc-Desikan lh thickness pericalcarine	mm	float	3	cortical thickness	Mean thickness of pericalcarine in the left hemisphere generated by parcellation of the white surface using Desikan-Killiany parcellation	21282	21262	21270	10686	-	-	31968	31943	31954	0.1246	0.0164
1041	26776	aparc-Desikan lh thickness postcentral	mm	float	3	cortical thickness	Mean thickness of postcentral in the left hemisphere generated by parcellation of the white surface using Desikan-Killiany parcellation	21282	21262	21270	10686	-	-	31968	31943	31954	0.183	0.0189
1042	26777	aparc-Desikan lh thickness posteriorcingulate	mm	float	3	cortical thickness	Mean thickness of posteriorcingulate in the left hemisphere generated by parcellation of the white surface using Desikan-Killiany parcellation	21281	21261	21269	10686	-	-	31967	31942	31953	0.1309	0.0172
1043	26778	aparc-Desikan lh thickness precentral	mm	float	3	cortical thickness	Mean thickness of precentral in the left hemisphere generated by parcellation of the white surface using Desikan-Killiany parcellation	21282	21262	21270	10686	-	-	31968	31943	31954	0.1997	0.0224
1044	26779	aparc-Desikan lh thickness precuneus	mm	float	3	cortical thickness	Mean thickness of precuneus in the left hemisphere generated by parcellation of the white surface using Desikan-Killiany parcellation	21282	21262	21270	10686	-	-	31968	31943	31954	0.2073	0.0202
1045	26780	aparc-Desikan lh thickness rostralanteriorcingulate	mm	float	3	cortical thickness	Mean thickness of rostralanteriorcingulate in the left hemisphere generated by parcellation of the white surface using Desikan-Killiany parcellation	21282	21262	21270	10685	-	-	31967	31942	31953	0.1252	0.0166
1046	26781	aparc-Desikan lh thickness rostralmiddlefrontal	mm	float	3	cortical thickness	Mean thickness of rostralmiddlefrontal in the left hemisphere generated by parcellation of the white surface using Desikan-Killiany parcellation	21282	21262	21270	10686	-	-	31968	31943	31954	0.2064	0.0193
1047	26782	aparc-Desikan lh thickness superiorfrontal	mm	float	3	cortical thickness	Mean thickness of superiorfrontal in the left hemisphere generated by parcellation of the white surface using Desikan-Killiany parcellation	21282	21262	21270	10686	-	-	31968	31943	31954	0.2176	0.0223
1048	26783	aparc-Desikan lh thickness superiorparietal	mm	float	3	cortical thickness	Mean thickness of superiorparietal in the left hemisphere generated by parcellation of the white surface using Desikan-Killiany parcellation	21282	21262	21270	10686	-	-	31968	31943	31954	0.2093	0.0198
1049	26784	aparc-Desikan lh thickness superiortemporal	mm	float	3	cortical thickness	Mean thickness of superiortemporal in the left hemisphere generated by parcellation of the white surface using Desikan-Killiany parcellation	21282	21262	21270	10686	-	-	31968	31943	31954	0.1823	0.0192
1050	26785	aparc-Desikan lh thickness supramarginal	mm	float	3	cortical thickness	Mean thickness of supramarginal in the left hemisphere generated by parcellation of the white surface using Desikan-Killiany parcellation	21282	21262	21270	10686	-	-	31968	31943	31954	0.2128	0.0252
1051	26786	aparc-Desikan lh thickness frontalpole	mm	float	3	cortical thickness	Mean thickness of frontalpole in the left hemisphere generated by parcellation of the white surface using Desikan-Killiany parcellation	21282	21262	21270	10685	-	-	31967	31942	31953	0.0789	0.0148
1052	26787	aparc-Desikan lh thickness transversetemporal	mm	float	3	cortical thickness	Mean thickness of transversetemporal in the left hemisphere generated by parcellation of the white surface using Desikan-Killiany parcellation	21282	21262	21270	10686	-	-	31968	31943	31954	0.1753	0.0194
1053	26788	aparc-Desikan lh thickness insula	mm	float	3	cortical thickness	Mean thickness of insula in the left hemisphere generated by parcellation of the white surface using Desikan-Killiany parcellation	21282	21262	21270	10686	-	-	31968	31943	31954	0.1346	0.0194
1054	26856	aparc-Desikan rh thickness GlobalMeanThickness	mm	float	3	cortical thickness	Mean thickness of GlobalMeanMean thickness in the right hemisphere generated by parcellation of the white surface using Desikan-Killiany parcellation	21282	21262	21270	10686	-	-	31968	31943	31954	0.2234	0.0229
1055	26857	aparc-Desikan rh thickness bankssts	mm	float	3	cortical thickness	Mean thickness of bankssts in the right hemisphere generated by parcellation of the white surface using Desikan-Killiany parcellation	21282	21262	21270	10686	-	-	31968	31943	31954	0.1381	0.0184
1056	26858	aparc-Desikan rh thickness caudalanteriorcingulate	mm	float	3	cortical thickness	Mean thickness of caudalanteriorcingulate in the right hemisphere generated by parcellation of the white surface using Desikan-Killiany parcellation	21282	21262	21270	10684	-	-	31966	31941	31952	0.1058	0.0161
1057	26859	aparc-Desikan rh thickness caudalmiddlefrontal	mm	float	3	cortical thickness	Mean thickness of caudalmiddlefrontal in the right hemisphere generated by parcellation of the white surface using Desikan-Killiany parcellation	21282	21262	21270	10686	-	-	31968	31943	31954	0.1831	0.0194
1058	26860	aparc-Desikan rh thickness cuneus	mm	float	3	cortical thickness	Mean thickness of cuneus in the right hemisphere generated by parcellation of the white surface using Desikan-Killiany parcellation	21282	21262	21270	10686	-	-	31968	31943	31954	0.1765	0.0187
1059	26861	aparc-Desikan rh thickness entorhinal	mm	float	3	cortical thickness	Mean thickness of entorhinal in the right hemisphere generated by parcellation of the white surface using Desikan-Killiany parcellation	21282	21262	21270	10686	-	-	31968	31943	31954	0.0642	0.0162
1060	26862	aparc-Desikan rh thickness fusiform	mm	float	3	cortical thickness	Mean thickness of fusiform in the right hemisphere generated by parcellation of the white surface using Desikan-Killiany parcellation	21282	21262	21270	10686	-	-	31968	31943	31954	0.156	0.0203
1061	26863	aparc-Desikan rh thickness inferiorparietal	mm	float	3	cortical thickness	Mean thickness of inferiorparietal in the right hemisphere generated by parcellation of the white surface using Desikan-Killiany parcellation	21282	21262	21270	10686	-	-	31968	31943	31954	0.2127	0.0223
1062	26864	aparc-Desikan rh thickness inferiortemporal	mm	float	3	cortical thickness	Mean thickness of inferiortemporal in the right hemisphere generated by parcellation of the white surface using Desikan-Killiany parcellation	21282	21262	21270	10686	-	-	31968	31943	31954	0.1575	0.0168
1063	26865	aparc-Desikan rh thickness isthmuscingulate	mm	float	3	cortical thickness	Mean thickness of isthmuscingulate in the right hemisphere generated by parcellation of the white surface using Desikan-Killiany parcellation	21282	21262	21270	10686	-	-	31968	31943	31954	0.188	0.0183
1064	26866	aparc-Desikan rh thickness lateraloccipital	mm	float	3	cortical thickness	Mean thickness of lateraloccipital in the right hemisphere generated by parcellation of the white surface using Desikan-Killiany parcellation	21282	21262	21270	10686	-	-	31968	31943	31954	0.2138	0.0206
1065	26867	aparc-Desikan rh thickness lateralorbitofrontal	mm	float	3	cortical thickness	Mean thickness of lateralorbitofrontal in the right hemisphere generated by parcellation of the white surface using Desikan-Killiany parcellation	21282	21262	21270	10686	-	-	31968	31943	31954	0.1152	0.016
1066	26868	aparc-Desikan rh thickness lingual	mm	float	3	cortical thickness	Mean thickness of lingual in the right hemisphere generated by parcellation of the white surface using Desikan-Killiany parcellation	21282	21262	21270	10686	-	-	31968	31943	31954	0.1901	0.0198
1067	26869	aparc-Desikan rh thickness medialorbitofrontal	mm	float	3	cortical thickness	Mean thickness of medialorbitofrontal in the right hemisphere generated by parcellation of the white surface using Desikan-Killiany parcellation	21282	21262	21270	10686	-	-	31968	31943	31954	0.1041	0.0144
1068	26870	aparc-Desikan rh thickness middletemporal	mm	float	3	cortical thickness	Mean thickness of middletemporal in the right hemisphere generated by parcellation of the white surface using Desikan-Killiany parcellation	21282	21262	21270	10686	-	-	31968	31943	31954	0.1522	0.0168
1069	26871	aparc-Desikan rh thickness parahippocampal	mm	float	3	cortical thickness	Mean thickness of parahippocampal in the right hemisphere generated by parcellation of the white surface using Desikan-Killiany parcellation	21282	21262	21270	10686	-	-	31968	31943	31954	0.1616	0.0179
1070	26872	aparc-Desikan rh thickness paracentral	mm	float	3	cortical thickness	Mean thickness of paracentral in the right hemisphere generated by parcellation of the white surface using Desikan-Killiany parcellation	21282	21262	21270	10686	-	-	31968	31943	31954	0.1989	0.0239
1071	26873	aparc-Desikan rh thickness parsopercularis	mm	float	3	cortical thickness	Mean thickness of parsopercularis in the right hemisphere generated by parcellation of the white surface using Desikan-Killiany parcellation	21282	21262	21270	10686	-	-	31968	31943	31954	0.1415	0.0178
1072	26874	aparc-Desikan rh thickness parsorbitalis	mm	float	3	cortical thickness	Mean thickness of parsorbitalis in the right hemisphere generated by parcellation of the white surface using Desikan-Killiany parcellation	21281	21261	21269	10685	-	-	31966	31941	31952	0.0914	0.0171
1073	26875	aparc-Desikan rh thickness parstriangularis	mm	float	3	cortical thickness	Mean thickness of parstriangularis in the right hemisphere generated by parcellation of the white surface using Desikan-Killiany parcellation	21282	21262	21270	10686	-	-	31968	31943	31954	0.1771	0.0183
1074	26876	aparc-Desikan rh thickness pericalcarine	mm	float	3	cortical thickness	Mean thickness of pericalcarine in the right hemisphere generated by parcellation of the white surface using Desikan-Killiany parcellation	21282	21262	21270	10686	-	-	31968	31943	31954	0.1229	0.018
1075	26877	aparc-Desikan rh thickness postcentral	mm	float	3	cortical thickness	Mean thickness of postcentral in the right hemisphere generated by parcellation of the white surface using Desikan-Killiany parcellation	21282	21262	21270	10686	-	-	31968	31943	31954	0.1681	0.0206
1076	26878	aparc-Desikan rh thickness posteriorcingulate	mm	float	3	cortical thickness	Mean thickness of posteriorcingulate in the right hemisphere generated by parcellation of the white surface using Desikan-Killiany parcellation	21282	21262	21270	10686	-	-	31968	31943	31954	0.1567	0.0195
1077	26879	aparc-Desikan rh thickness precentral	mm	float	3	cortical thickness	Mean thickness of precentral in the right hemisphere generated by parcellation of the white surface using Desikan-Killiany parcellation	21282	21262	21270	10686	-	-	31968	31943	31954	0.2027	0.021
1078	26880	aparc-Desikan rh thickness precuneus	mm	float	3	cortical thickness	Mean thickness of precuneus in the right hemisphere generated by parcellation of the white surface using Desikan-Killiany parcellation	21282	21262	21270	10686	-	-	31968	31943	31954	0.2115	0.0237
1079	26881	aparc-Desikan rh thickness rostralanteriorcingulate	mm	float	3	cortical thickness	Mean thickness of rostralanteriorcingulate in the right hemisphere generated by parcellation of the white surface using Desikan-Killiany parcellation	21282	21262	21270	10685	-	-	31967	31942	31953	0.0806	0.0148
1080	26882	aparc-Desikan rh thickness rostralmiddlefrontal	mm	float	3	cortical thickness	Mean thickness of rostralmiddlefrontal in the right hemisphere generated by parcellation of the white surface using Desikan-Killiany parcellation	21282	21262	21270	10686	-	-	31968	31943	31954	0.1808	0.0195
1081	26883	aparc-Desikan rh thickness superiorfrontal	mm	float	3	cortical thickness	Mean thickness of superiorfrontal in the right hemisphere generated by parcellation of the white surface using Desikan-Killiany parcellation	21282	21262	21270	10686	-	-	31968	31943	31954	0.2282	0.0209
1082	26884	aparc-Desikan rh thickness superiorparietal	mm	float	3	cortical thickness	Mean thickness of superiorparietal in the right hemisphere generated by parcellation of the white surface using Desikan-Killiany parcellation	21282	21262	21270	10686	-	-	31968	31943	31954	0.1664	0.0205
1083	26885	aparc-Desikan rh thickness superiortemporal	mm	float	3	cortical thickness	Mean thickness of superiortemporal in the right hemisphere generated by parcellation of the white surface using Desikan-Killiany parcellation	21282	21262	21270	10686	-	-	31968	31943	31954	0.2045	0.0204
1084	26886	aparc-Desikan rh thickness supramarginal	mm	float	3	cortical thickness	Mean thickness of supramarginal in the right hemisphere generated by parcellation of the white surface using Desikan-Killiany parcellation	21282	21262	21270	10686	-	-	31968	31943	31954	0.2069	0.0227
1085	26887	aparc-Desikan rh thickness frontalpole	mm	float	3	cortical thickness	Mean thickness of frontalpole in the right hemisphere generated by parcellation of the white surface using Desikan-Killiany parcellation	21281	21261	21269	10686	-	-	31967	31942	31953	0.0666	0.0149
1086	26888	aparc-Desikan rh thickness transversetemporal	mm	float	3	cortical thickness	Mean thickness of transversetemporal in the right hemisphere generated by parcellation of the white surface using Desikan-Killiany parcellation	21281	21261	21269	10686	-	-	31967	31942	31953	0.1533	0.0221
1087	26889	aparc-Desikan rh thickness insula	mm	float	3	cortical thickness	Mean thickness of insula in the right hemisphere generated by parcellation of the white surface using Desikan-Killiany parcellation	21282	21262	21270	10686	-	-	31968	31943	31954	0.1432	0.0249
1088	27073	BA-exvivo lh thickness BA1	mm	float	3	cortical thickness	Mean thickness of BA1 in the left hemisphere generated by parcellation of the white surface using BA_exvivo parcellation	21281	21261	21269	10686	-	-	31967	31942	31953	0.1754	0.0188
1089	27074	BA-exvivo lh thickness BA2	mm	float	3	cortical thickness	Mean thickness of BA2 in the left hemisphere generated by parcellation of the white surface using BA_exvivo parcellation	21281	21261	21269	10686	-	-	31967	31942	31953	0.1728	0.0188
1090	27075	BA-exvivo lh thickness BA3a	mm	float	3	cortical thickness	Mean thickness of BA3a in the left hemisphere generated by parcellation of the white surface using BA_exvivo parcellation	21281	21261	21269	10686	-	-	31967	31942	31953	0.1572	0.0195
1091	27076	BA-exvivo lh thickness BA3b	mm	float	3	cortical thickness	Mean thickness of BA3b in the left hemisphere generated by parcellation of the white surface using BA_exvivo parcellation	21281	21261	21269	10686	-	-	31967	31942	31953	0.1393	0.0168
1092	27077	BA-exvivo lh thickness BA4a	mm	float	3	cortical thickness	Mean thickness of BA4a in the left hemisphere generated by parcellation of the white surface using BA_exvivo parcellation	21281	21261	21269	10686	-	-	31967	31942	31953	0.1977	0.0187
1093	27078	BA-exvivo lh thickness BA4p	mm	float	3	cortical thickness	Mean thickness of BA4p in the left hemisphere generated by parcellation of the white surface using BA_exvivo parcellation	21281	21261	21269	10686	-	-	31967	31942	31953	0.1528	0.0193
1094	27079	BA-exvivo lh thickness BA6	mm	float	3	cortical thickness	Mean thickness of BA6 in the left hemisphere generated by parcellation of the white surface using BA_exvivo parcellation	21281	21261	21269	10686	-	-	31967	31942	31953	0.2287	0.0232
1095	27080	BA-exvivo lh thickness BA44	mm	float	3	cortical thickness	Mean thickness of BA44 in the left hemisphere generated by parcellation of the white surface using BA_exvivo parcellation	21281	21261	21269	10686	-	-	31967	31942	31953	0.1671	0.0191
1096	27081	BA-exvivo lh thickness BA45	mm	float	3	cortical thickness	Mean thickness of BA45 in the left hemisphere generated by parcellation of the white surface using BA_exvivo parcellation	21281	21261	21269	10686	-	-	31967	31942	31953	0.1736	0.0175
1097	27082	BA-exvivo lh thickness V1	mm	float	3	cortical thickness	Mean thickness of V1 in the left hemisphere generated by parcellation of the white surface using BA_exvivo parcellation	21281	21261	21269	10686	-	-	31967	31942	31953	0.1331	0.0157
1098	27083	BA-exvivo lh thickness V2	mm	float	3	cortical thickness	Mean thickness of V2 in the left hemisphere generated by parcellation of the white surface using BA_exvivo parcellation	21281	21261	21269	10686	-	-	31967	31942	31953	0.199	0.0187
1099	27084	BA-exvivo lh thickness MT	mm	float	3	cortical thickness	Mean thickness of MT in the left hemisphere generated by parcellation of the white surface using BA_exvivo parcellation	21281	21261	21269	10686	-	-	31967	31942	31953	0.1482	0.0184
1100	27085	BA-exvivo lh thickness perirhinal	mm	float	3	cortical thickness	Mean thickness of perirhinal in the left hemisphere generated by parcellation of the white surface using BA_exvivo parcellation	21281	21261	21269	10686	-	-	31967	31942	31953	0.0781	0.0152
1101	27086	BA-exvivo lh thickness entorhinal	mm	float	3	cortical thickness	Mean thickness of entorhinal in the left hemisphere generated by parcellation of the white surface using BA_exvivo parcellation	21281	21261	21269	10686	-	-	31967	31942	31953	0.1247	0.0171
1102	27115	BA-exvivo rh thickness BA1	mm	float	3	cortical thickness	Mean thickness of BA1 in the right hemisphere generated by parcellation of the white surface using BA_exvivo parcellation	21281	21261	21269	10686	-	-	31967	31942	31953	0.1537	0.0187
1103	27116	BA-exvivo rh thickness BA2	mm	float	3	cortical thickness	Mean thickness of BA2 in the right hemisphere generated by parcellation of the white surface using BA_exvivo parcellation	21281	21261	21269	10686	-	-	31967	31942	31953	0.1608	0.0207
1104	27117	BA-exvivo rh thickness BA3a	mm	float	3	cortical thickness	Mean thickness of BA3a in the right hemisphere generated by parcellation of the white surface using BA_exvivo parcellation	21281	21261	21269	10686	-	-	31967	31942	31953	0.1277	0.0205
1105	27118	BA-exvivo rh thickness BA3b	mm	float	3	cortical thickness	Mean thickness of BA3b in the right hemisphere generated by parcellation of the white surface using BA_exvivo parcellation	21281	21261	21269	10686	-	-	31967	31942	31953	0.1132	0.0176
1106	27119	BA-exvivo rh thickness BA4a	mm	float	3	cortical thickness	Mean thickness of BA4a in the right hemisphere generated by parcellation of the white surface using BA_exvivo parcellation	21281	21261	21269	10686	-	-	31967	31942	31953	0.1793	0.0204
1107	27120	BA-exvivo rh thickness BA4p	mm	float	3	cortical thickness	Mean thickness of BA4p in the right hemisphere generated by parcellation of the white surface using BA_exvivo parcellation	21281	21261	21269	10686	-	-	31967	31942	31953	0.1586	0.0187
1108	27121	BA-exvivo rh thickness BA6	mm	float	3	cortical thickness	Mean thickness of BA6 in the right hemisphere generated by parcellation of the white surface using BA_exvivo parcellation	21281	21261	21269	10686	-	-	31967	31942	31953	0.2296	0.0226
1109	27122	BA-exvivo rh thickness BA44	mm	float	3	cortical thickness	Mean thickness of BA44 in the right hemisphere generated by parcellation of the white surface using BA_exvivo parcellation	21281	21261	21269	10686	-	-	31967	31942	31953	0.1788	0.0201
1110	27123	BA-exvivo rh thickness BA45	mm	float	3	cortical thickness	Mean thickness of BA45 in the right hemisphere generated by parcellation of the white surface using BA_exvivo parcellation	21281	21261	21269	10686	-	-	31967	31942	31953	0.1955	0.0192
1111	27124	BA-exvivo rh thickness V1	mm	float	3	cortical thickness	Mean thickness of V1 in the right hemisphere generated by parcellation of the white surface using BA_exvivo parcellation	21281	21261	21269	10686	-	-	31967	31942	31953	0.1214	0.017
1112	27125	BA-exvivo rh thickness V2	mm	float	3	cortical thickness	Mean thickness of V2 in the right hemisphere generated by parcellation of the white surface using BA_exvivo parcellation	21281	21261	21269	10686	-	-	31967	31942	31953	0.2258	0.0199
1113	27126	BA-exvivo rh thickness MT	mm	float	3	cortical thickness	Mean thickness of MT in the right hemisphere generated by parcellation of the white surface using BA_exvivo parcellation	21281	21261	21269	10686	-	-	31967	31942	31953	0.1682	0.0198
1114	27127	BA-exvivo rh thickness perirhinal	mm	float	3	cortical thickness	Mean thickness of perirhinal in the right hemisphere generated by parcellation of the white surface using BA_exvivo parcellation	21281	21261	21269	10686	-	-	31967	31942	31953	0.0668	0.0158
1115	27128	BA-exvivo rh thickness entorhinal	mm	float	3	cortical thickness	Mean thickness of entorhinal in the right hemisphere generated by parcellation of the white surface using BA_exvivo parcellation	21281	21261	21269	10686	-	-	31967	31942	31953	0.1104	0.0187
1116	27174	aparc-DKTatlas lh thickness caudalanteriorcingulate	mm	float	3	cortical thickness	Mean thickness of caudalanteriorcingulate in the left hemisphere generated by parcellation of the white surface using DKT parcellation	21282	21262	21270	10685	-	-	31967	31942	31953	0.0995	0.0156
1117	27175	aparc-DKTatlas lh thickness caudalmiddlefrontal	mm	float	3	cortical thickness	Mean thickness of caudalmiddlefrontal in the left hemisphere generated by parcellation of the white surface using DKT parcellation	21282	21262	21270	10686	-	-	31968	31943	31954	0.2038	0.0197
1118	27176	aparc-DKTatlas lh thickness cuneus	mm	float	3	cortical thickness	Mean thickness of cuneus in the left hemisphere generated by parcellation of the white surface using DKT parcellation	21282	21262	21270	10686	-	-	31968	31943	31954	0.1899	0.0173
1119	27177	aparc-DKTatlas lh thickness entorhinal	mm	float	3	cortical thickness	Mean thickness of entorhinal in the left hemisphere generated by parcellation of the white surface using DKT parcellation	21281	21261	21269	10686	-	-	31967	31942	31953	0.1023	0.0158
1120	27178	aparc-DKTatlas lh thickness fusiform	mm	float	3	cortical thickness	Mean thickness of fusiform in the left hemisphere generated by parcellation of the white surface using DKT parcellation	21282	21262	21270	10686	-	-	31968	31943	31954	0.1559	0.0203
1121	27179	aparc-DKTatlas lh thickness inferiorparietal	mm	float	3	cortical thickness	Mean thickness of inferiorparietal in the left hemisphere generated by parcellation of the white surface using DKT parcellation	21282	21262	21270	10686	-	-	31968	31943	31954	0.2013	0.0204
1122	27180	aparc-DKTatlas lh thickness inferiortemporal	mm	float	3	cortical thickness	Mean thickness of inferiortemporal in the left hemisphere generated by parcellation of the white surface using DKT parcellation	21282	21262	21270	10686	-	-	31968	31943	31954	0.1138	0.0168
1123	27181	aparc-DKTatlas lh thickness isthmuscingulate	mm	float	3	cortical thickness	Mean thickness of isthmuscingulate in the left hemisphere generated by parcellation of the white surface using DKT parcellation	21282	21262	21270	10686	-	-	31968	31943	31954	0.185	0.0199
1124	27182	aparc-DKTatlas lh thickness lateraloccipital	mm	float	3	cortical thickness	Mean thickness of lateraloccipital in the left hemisphere generated by parcellation of the white surface using DKT parcellation	21282	21262	21270	10686	-	-	31968	31943	31954	0.1786	0.0188
1125	27183	aparc-DKTatlas lh thickness lateralorbitofrontal	mm	float	3	cortical thickness	Mean thickness of lateralorbitofrontal in the left hemisphere generated by parcellation of the white surface using DKT parcellation	21282	21262	21270	10686	-	-	31968	31943	31954	0.11	0.0153
1126	27184	aparc-DKTatlas lh thickness lingual	mm	float	3	cortical thickness	Mean thickness of lingual in the left hemisphere generated by parcellation of the white surface using DKT parcellation	21282	21262	21270	10686	-	-	31968	31943	31954	0.1862	0.0195
1127	27185	aparc-DKTatlas lh thickness medialorbitofrontal	mm	float	3	cortical thickness	Mean thickness of medialorbitofrontal in the left hemisphere generated by parcellation of the white surface using DKT parcellation	21282	21262	21270	10686	-	-	31968	31943	31954	0.1098	0.0227
1128	27186	aparc-DKTatlas lh thickness middletemporal	mm	float	3	cortical thickness	Mean thickness of middletemporal in the left hemisphere generated by parcellation of the white surface using DKT parcellation	21282	21262	21270	10686	-	-	31968	31943	31954	0.136	0.0167
1129	27187	aparc-DKTatlas lh thickness parahippocampal	mm	float	3	cortical thickness	Mean thickness of parahippocampal in the left hemisphere generated by parcellation of the white surface using DKT parcellation	21282	21262	21270	10686	-	-	31968	31943	31954	0.1829	0.0191
1130	27188	aparc-DKTatlas lh thickness paracentral	mm	float	3	cortical thickness	Mean thickness of paracentral in the left hemisphere generated by parcellation of the white surface using DKT parcellation	21282	21262	21270	10686	-	-	31968	31943	31954	0.2218	0.0241
1131	27189	aparc-DKTatlas lh thickness parsopercularis	mm	float	3	cortical thickness	Mean thickness of parsopercularis in the left hemisphere generated by parcellation of the white surface using DKT parcellation	21282	21262	21270	10686	-	-	31968	31943	31954	0.1643	0.0186
1132	27190	aparc-DKTatlas lh thickness parsorbitalis	mm	float	3	cortical thickness	Mean thickness of parsorbitalis in the left hemisphere generated by parcellation of the white surface using DKT parcellation	21282	21262	21270	10685	-	-	31967	31942	31953	0.1129	0.0171
1133	27191	aparc-DKTatlas lh thickness parstriangularis	mm	float	3	cortical thickness	Mean thickness of parstriangularis in the left hemisphere generated by parcellation of the white surface using DKT parcellation	21282	21262	21270	10686	-	-	31968	31943	31954	0.1578	0.0179
1134	27192	aparc-DKTatlas lh thickness pericalcarine	mm	float	3	cortical thickness	Mean thickness of pericalcarine in the left hemisphere generated by parcellation of the white surface using DKT parcellation	21282	21262	21270	10686	-	-	31968	31943	31954	0.1255	0.0164
1135	27193	aparc-DKTatlas lh thickness postcentral	mm	float	3	cortical thickness	Mean thickness of postcentral in the left hemisphere generated by parcellation of the white surface using DKT parcellation	21282	21262	21270	10686	-	-	31968	31943	31954	0.1836	0.0192
1136	27194	aparc-DKTatlas lh thickness posteriorcingulate	mm	float	3	cortical thickness	Mean thickness of posteriorcingulate in the left hemisphere generated by parcellation of the white surface using DKT parcellation	21281	21261	21269	10686	-	-	31967	31942	31953	0.1456	0.0179
1137	27195	aparc-DKTatlas lh thickness precentral	mm	float	3	cortical thickness	Mean thickness of precentral in the left hemisphere generated by parcellation of the white surface using DKT parcellation	21282	21262	21270	10686	-	-	31968	31943	31954	0.1991	0.0223
1138	27196	aparc-DKTatlas lh thickness precuneus	mm	float	3	cortical thickness	Mean thickness of precuneus in the left hemisphere generated by parcellation of the white surface using DKT parcellation	21282	21262	21270	10686	-	-	31968	31943	31954	0.2082	0.0202
1139	27197	aparc-DKTatlas lh thickness rostralanteriorcingulate	mm	float	3	cortical thickness	Mean thickness of rostralanteriorcingulate in the left hemisphere generated by parcellation of the white surface using DKT parcellation	21282	21262	21270	10686	-	-	31968	31943	31954	0.1431	0.0168
1140	27198	aparc-DKTatlas lh thickness rostralmiddlefrontal	mm	float	3	cortical thickness	Mean thickness of rostralmiddlefrontal in the left hemisphere generated by parcellation of the white surface using DKT parcellation	21282	21262	21270	10686	-	-	31968	31943	31954	0.2006	0.019
1141	27199	aparc-DKTatlas lh thickness superiorfrontal	mm	float	3	cortical thickness	Mean thickness of superiorfrontal in the left hemisphere generated by parcellation of the white surface using DKT parcellation	21282	21262	21270	10686	-	-	31968	31943	31954	0.2152	0.0222
1142	27200	aparc-DKTatlas lh thickness superiorparietal	mm	float	3	cortical thickness	Mean thickness of superiorparietal in the left hemisphere generated by parcellation of the white surface using DKT parcellation	21282	21262	21270	10686	-	-	31968	31943	31954	0.2072	0.0196
1143	27201	aparc-DKTatlas lh thickness superiortemporal	mm	float	3	cortical thickness	Mean thickness of superiortemporal in the left hemisphere generated by parcellation of the white surface using DKT parcellation	21282	21262	21270	10686	-	-	31968	31943	31954	0.1712	0.0189
1144	27202	aparc-DKTatlas lh thickness supramarginal	mm	float	3	cortical thickness	Mean thickness of supramarginal in the left hemisphere generated by parcellation of the white surface using DKT parcellation	21282	21262	21270	10686	-	-	31968	31943	31954	0.2087	0.0244
1145	27203	aparc-DKTatlas lh thickness transversetemporal	mm	float	3	cortical thickness	Mean thickness of transversetemporal in the left hemisphere generated by parcellation of the white surface using DKT parcellation	21282	21262	21270	10686	-	-	31968	31943	31954	0.1756	0.0196
1146	27204	aparc-DKTatlas lh thickness insula	mm	float	3	cortical thickness	Mean thickness of insula in the left hemisphere generated by parcellation of the white surface using DKT parcellation	21282	21262	21270	10686	-	-	31968	31943	31954	0.1497	0.0185
1147	27267	aparc-DKTatlas rh thickness caudalanteriorcingulate	mm	float	3	cortical thickness	Mean thickness of caudalanteriorcingulate in the right hemisphere generated by parcellation of the white surface using DKT parcellation	21282	21262	21270	10684	-	-	31966	31941	31952	0.1093	0.0162
1148	27268	aparc-DKTatlas rh thickness caudalmiddlefrontal	mm	float	3	cortical thickness	Mean thickness of caudalmiddlefrontal in the right hemisphere generated by parcellation of the white surface using DKT parcellation	21282	21262	21270	10686	-	-	31968	31943	31954	0.187	0.0194
1149	27269	aparc-DKTatlas rh thickness cuneus	mm	float	3	cortical thickness	Mean thickness of cuneus in the right hemisphere generated by parcellation of the white surface using DKT parcellation	21282	21262	21270	10686	-	-	31968	31943	31954	0.1805	0.0192
1150	27270	aparc-DKTatlas rh thickness entorhinal	mm	float	3	cortical thickness	Mean thickness of entorhinal in the right hemisphere generated by parcellation of the white surface using DKT parcellation	21282	21262	21270	10686	-	-	31968	31943	31954	0.0722	0.016
1151	27271	aparc-DKTatlas rh thickness fusiform	mm	float	3	cortical thickness	Mean thickness of fusiform in the right hemisphere generated by parcellation of the white surface using DKT parcellation	21282	21262	21270	10686	-	-	31968	31943	31954	0.1589	0.0217
1152	27272	aparc-DKTatlas rh thickness inferiorparietal	mm	float	3	cortical thickness	Mean thickness of inferiorparietal in the right hemisphere generated by parcellation of the white surface using DKT parcellation	21282	21262	21270	10686	-	-	31968	31943	31954	0.2126	0.0221
1153	27273	aparc-DKTatlas rh thickness inferiortemporal	mm	float	3	cortical thickness	Mean thickness of inferiortemporal in the right hemisphere generated by parcellation of the white surface using DKT parcellation	21282	21262	21270	10686	-	-	31968	31943	31954	0.1602	0.0167
1154	27274	aparc-DKTatlas rh thickness isthmuscingulate	mm	float	3	cortical thickness	Mean thickness of isthmuscingulate in the right hemisphere generated by parcellation of the white surface using DKT parcellation	21282	21262	21270	10686	-	-	31968	31943	31954	0.1819	0.0182
1155	27275	aparc-DKTatlas rh thickness lateraloccipital	mm	float	3	cortical thickness	Mean thickness of lateraloccipital in the right hemisphere generated by parcellation of the white surface using DKT parcellation	21282	21262	21270	10686	-	-	31968	31943	31954	0.2158	0.0205
1156	27276	aparc-DKTatlas rh thickness lateralorbitofrontal	mm	float	3	cortical thickness	Mean thickness of lateralorbitofrontal in the right hemisphere generated by parcellation of the white surface using DKT parcellation	21282	21262	21270	10686	-	-	31968	31943	31954	0.1148	0.0169
1157	27277	aparc-DKTatlas rh thickness lingual	mm	float	3	cortical thickness	Mean thickness of lingual in the right hemisphere generated by parcellation of the white surface using DKT parcellation	21282	21262	21270	10686	-	-	31968	31943	31954	0.1907	0.0198
1158	27278	aparc-DKTatlas rh thickness medialorbitofrontal	mm	float	3	cortical thickness	Mean thickness of medialorbitofrontal in the right hemisphere generated by parcellation of the white surface using DKT parcellation	21282	21262	21270	10686	-	-	31968	31943	31954	0.0837	0.0148
1159	27279	aparc-DKTatlas rh thickness middletemporal	mm	float	3	cortical thickness	Mean thickness of middletemporal in the right hemisphere generated by parcellation of the white surface using DKT parcellation	21282	21262	21270	10686	-	-	31968	31943	31954	0.1685	0.0174
1160	27280	aparc-DKTatlas rh thickness parahippocampal	mm	float	3	cortical thickness	Mean thickness of parahippocampal in the right hemisphere generated by parcellation of the white surface using DKT parcellation	21282	21262	21270	10686	-	-	31968	31943	31954	0.1617	0.0175
1161	27281	aparc-DKTatlas rh thickness paracentral	mm	float	3	cortical thickness	Mean thickness of paracentral in the right hemisphere generated by parcellation of the white surface using DKT parcellation	21282	21262	21270	10686	-	-	31968	31943	31954	0.2044	0.0249
1162	27282	aparc-DKTatlas rh thickness parsopercularis	mm	float	3	cortical thickness	Mean thickness of parsopercularis in the right hemisphere generated by parcellation of the white surface using DKT parcellation	21282	21262	21270	10686	-	-	31968	31943	31954	0.152	0.0178
1163	27283	aparc-DKTatlas rh thickness parsorbitalis	mm	float	3	cortical thickness	Mean thickness of parsorbitalis in the right hemisphere generated by parcellation of the white surface using DKT parcellation	21281	21261	21269	10685	-	-	31966	31941	31952	0.1304	0.0173
1164	27284	aparc-DKTatlas rh thickness parstriangularis	mm	float	3	cortical thickness	Mean thickness of parstriangularis in the right hemisphere generated by parcellation of the white surface using DKT parcellation	21281	21261	21269	10686	-	-	31967	31942	31953	0.1638	0.0184
1165	27285	aparc-DKTatlas rh thickness pericalcarine	mm	float	3	cortical thickness	Mean thickness of pericalcarine in the right hemisphere generated by parcellation of the white surface using DKT parcellation	21282	21262	21270	10686	-	-	31968	31943	31954	0.1221	0.018
1166	27286	aparc-DKTatlas rh thickness postcentral	mm	float	3	cortical thickness	Mean thickness of postcentral in the right hemisphere generated by parcellation of the white surface using DKT parcellation	21282	21262	21270	10686	-	-	31968	31943	31954	0.1656	0.0205
1167	27287	aparc-DKTatlas rh thickness posteriorcingulate	mm	float	3	cortical thickness	Mean thickness of posteriorcingulate in the right hemisphere generated by parcellation of the white surface using DKT parcellation	21282	21262	21270	10686	-	-	31968	31943	31954	0.1603	0.0199
1168	27288	aparc-DKTatlas rh thickness precentral	mm	float	3	cortical thickness	Mean thickness of precentral in the right hemisphere generated by parcellation of the white surface using DKT parcellation	21282	21262	21270	10686	-	-	31968	31943	31954	0.2019	0.0214
1169	27289	aparc-DKTatlas rh thickness precuneus	mm	float	3	cortical thickness	Mean thickness of precuneus in the right hemisphere generated by parcellation of the white surface using DKT parcellation	21282	21262	21270	10686	-	-	31968	31943	31954	0.2116	0.0234
1170	27290	aparc-DKTatlas rh thickness rostralanteriorcingulate	mm	float	3	cortical thickness	Mean thickness of rostralanteriorcingulate in the right hemisphere generated by parcellation of the white surface using DKT parcellation	21282	21262	21270	10685	-	-	31967	31942	31953	0.0905	0.0159
1171	27291	aparc-DKTatlas rh thickness rostralmiddlefrontal	mm	float	3	cortical thickness	Mean thickness of rostralmiddlefrontal in the right hemisphere generated by parcellation of the white surface using DKT parcellation	21282	21262	21270	10686	-	-	31968	31943	31954	0.1753	0.0186
1172	27292	aparc-DKTatlas rh thickness superiorfrontal	mm	float	3	cortical thickness	Mean thickness of superiorfrontal in the right hemisphere generated by parcellation of the white surface using DKT parcellation	21282	21262	21270	10686	-	-	31968	31943	31954	0.2235	0.0201
1173	27293	aparc-DKTatlas rh thickness superiorparietal	mm	float	3	cortical thickness	Mean thickness of superiorparietal in the right hemisphere generated by parcellation of the white surface using DKT parcellation	21282	21262	21270	10686	-	-	31968	31943	31954	0.1618	0.0205
1174	27294	aparc-DKTatlas rh thickness superiortemporal	mm	float	3	cortical thickness	Mean thickness of superiortemporal in the right hemisphere generated by parcellation of the white surface using DKT parcellation	21282	21262	21270	10686	-	-	31968	31943	31954	0.1945	0.0198
1175	27295	aparc-DKTatlas rh thickness supramarginal	mm	float	3	cortical thickness	Mean thickness of supramarginal in the right hemisphere generated by parcellation of the white surface using DKT parcellation	21282	21262	21270	10686	-	-	31968	31943	31954	0.2054	0.0227
1176	27296	aparc-DKTatlas rh thickness transversetemporal	mm	float	3	cortical thickness	Mean thickness of transversetemporal in the right hemisphere generated by parcellation of the white surface using DKT parcellation	21281	21261	21269	10686	-	-	31967	31942	31953	0.1523	0.0211
1177	27297	aparc-DKTatlas rh thickness insula	mm	float	3	cortical thickness	Mean thickness of insula in the right hemisphere generated by parcellation of the white surface using DKT parcellation	21282	21262	21270	10686	-	-	31968	31943	31954	0.1891	0.0223
1178	27403	aparc-a2009s lh thickness G+S-frontomargin	mm	float	3	cortical thickness	Mean thickness of G+S-frontomargin in the left hemisphere generated by parcellation of the white surface using Destrieux (a2009s) parcellation	21282	21262	21270	10686	-	-	31968	31943	31954	0.1079	0.0156
1179	27404	aparc-a2009s lh thickness G+S-occipital-inf	mm	float	3	cortical thickness	Mean thickness of G+S-occipital-inf in the left hemisphere generated by parcellation of the white surface using Destrieux (a2009s) parcellation	21282	21262	21270	10686	-	-	31968	31943	31954	0.1463	0.0186
1180	27405	aparc-a2009s lh thickness G+S-paracentral	mm	float	3	cortical thickness	Mean thickness of G+S-paracentral in the left hemisphere generated by parcellation of the white surface using Destrieux (a2009s) parcellation	21282	21262	21270	10686	-	-	31968	31943	31954	0.1803	0.0175
1181	27406	aparc-a2009s lh thickness G+S-subcentral	mm	float	3	cortical thickness	Mean thickness of G+S-subcentral in the left hemisphere generated by parcellation of the white surface using Destrieux (a2009s) parcellation	21282	21262	21270	10686	-	-	31968	31943	31954	0.2104	0.0205
1182	27407	aparc-a2009s lh thickness G+S-transv-frontopol	mm	float	3	cortical thickness	Mean thickness of G+S-transv-frontopol in the left hemisphere generated by parcellation of the white surface using Destrieux (a2009s) parcellation	21282	21262	21270	10686	-	-	31968	31943	31954	0.1123	0.0165
1183	27408	aparc-a2009s lh thickness G+S-cingul-Ant	mm	float	3	cortical thickness	Mean thickness of G+S-cingul-Ant in the left hemisphere generated by parcellation of the white surface using Destrieux (a2009s) parcellation	21282	21262	21270	10686	-	-	31968	31943	31954	0.1322	0.0183
1184	27409	aparc-a2009s lh thickness G+S-cingul-Mid-Ant	mm	float	3	cortical thickness	Mean thickness of G+S-cingul-Mid-Ant in the left hemisphere generated by parcellation of the white surface using Destrieux (a2009s) parcellation	21282	21262	21270	10685	-	-	31967	31942	31953	0.0728	0.0169
1185	27410	aparc-a2009s lh thickness G+S-cingul-Mid-Post	mm	float	3	cortical thickness	Mean thickness of G+S-cingul-Mid-Post in the left hemisphere generated by parcellation of the white surface using Destrieux (a2009s) parcellation	21281	21261	21269	10685	-	-	31966	31941	31952	0.1413	0.0177
1186	27411	aparc-a2009s lh thickness G-cingul-Post-dorsal	mm	float	3	cortical thickness	Mean thickness of G-cingul-Post-dorsal in the left hemisphere generated by parcellation of the white surface using Destrieux (a2009s) parcellation	21280	21260	21268	10686	-	-	31966	31941	31952	0.139	0.0171
1187	27412	aparc-a2009s lh thickness G-cingul-Post-ventral	mm	float	3	cortical thickness	Mean thickness of G-cingul-Post-ventral in the left hemisphere generated by parcellation of the white surface using Destrieux (a2009s) parcellation	21279	21259	21267	10686	-	-	31965	31940	31951	0.1186	0.017
1188	27413	aparc-a2009s lh thickness G-cuneus	mm	float	3	cortical thickness	Mean thickness of G-cuneus in the left hemisphere generated by parcellation of the white surface using Destrieux (a2009s) parcellation	21282	21262	21270	10686	-	-	31968	31943	31954	0.1897	0.0176
1189	27414	aparc-a2009s lh thickness G-front-inf-Opercular	mm	float	3	cortical thickness	Mean thickness of G-front-inf-Opercular in the left hemisphere generated by parcellation of the white surface using Destrieux (a2009s) parcellation	21282	21262	21270	10686	-	-	31968	31943	31954	0.151	0.0182
1190	27415	aparc-a2009s lh thickness G-front-inf-Orbital	mm	float	3	cortical thickness	Mean thickness of G-front-inf-Orbital in the left hemisphere generated by parcellation of the white surface using Destrieux (a2009s) parcellation	21282	21262	21270	10685	-	-	31967	31942	31953	0.1039	0.0164
1191	27416	aparc-a2009s lh thickness G-front-inf-Triangul	mm	float	3	cortical thickness	Mean thickness of G-front-inf-Triangul in the left hemisphere generated by parcellation of the white surface using Destrieux (a2009s) parcellation	21282	21262	21270	10686	-	-	31968	31943	31954	0.1616	0.0178
1192	27417	aparc-a2009s lh thickness G-front-middle	mm	float	3	cortical thickness	Mean thickness of G-front-middle in the left hemisphere generated by parcellation of the white surface using Destrieux (a2009s) parcellation	21282	21262	21270	10686	-	-	31968	31943	31954	0.2108	0.0205
1193	27418	aparc-a2009s lh thickness G-front-sup	mm	float	3	cortical thickness	Mean thickness of G-front-sup in the left hemisphere generated by parcellation of the white surface using Destrieux (a2009s) parcellation	21282	21262	21270	10686	-	-	31968	31943	31954	0.2201	0.0228
1194	27419	aparc-a2009s lh thickness G-Ins-lg+S-cent-ins	mm	float	3	cortical thickness	Mean thickness of G-Ins-lg+S-cent-ins in the left hemisphere generated by parcellation of the white surface using Destrieux (a2009s) parcellation	21282	21262	21270	10685	-	-	31967	31942	31953	0.0923	0.0154
1195	27420	aparc-a2009s lh thickness G-insular-short	mm	float	3	cortical thickness	Mean thickness of G-insular-short in the left hemisphere generated by parcellation of the white surface using Destrieux (a2009s) parcellation	21282	21262	21270	10686	-	-	31968	31943	31954	0.0837	0.0144
1196	27421	aparc-a2009s lh thickness G-occipital-middle	mm	float	3	cortical thickness	Mean thickness of G-occipital-middle in the left hemisphere generated by parcellation of the white surface using Destrieux (a2009s) parcellation	21282	21262	21270	10686	-	-	31968	31943	31954	0.1438	0.0175
1197	27422	aparc-a2009s lh thickness G-occipital-sup	mm	float	3	cortical thickness	Mean thickness of G-occipital-sup in the left hemisphere generated by parcellation of the white surface using Destrieux (a2009s) parcellation	21282	21262	21270	10686	-	-	31968	31943	31954	0.1397	0.0175
1198	27423	aparc-a2009s lh thickness G-oc-temp-lat-fusifor	mm	float	3	cortical thickness	Mean thickness of G-oc-temp-lat-fusifor in the left hemisphere generated by parcellation of the white surface using Destrieux (a2009s) parcellation	21282	21262	21270	10686	-	-	31968	31943	31954	0.1385	0.0201
1199	27424	aparc-a2009s lh thickness G-oc-temp-med-Lingual	mm	float	3	cortical thickness	Mean thickness of G-oc-temp-med-Lingual in the left hemisphere generated by parcellation of the white surface using Destrieux (a2009s) parcellation	21282	21262	21270	10686	-	-	31968	31943	31954	0.1688	0.0184
1200	27425	aparc-a2009s lh thickness G-oc-temp-med-Parahip	mm	float	3	cortical thickness	Mean thickness of G-oc-temp-med-Parahip in the left hemisphere generated by parcellation of the white surface using Destrieux (a2009s) parcellation	21282	21262	21270	10686	-	-	31968	31943	31954	0.1384	0.0182
1201	27426	aparc-a2009s lh thickness G-orbital	mm	float	3	cortical thickness	Mean thickness of G-orbital in the left hemisphere generated by parcellation of the white surface using Destrieux (a2009s) parcellation	21282	21262	21270	10685	-	-	31967	31942	31953	0.1206	0.0158
1202	27427	aparc-a2009s lh thickness G-pariet-inf-Angular	mm	float	3	cortical thickness	Mean thickness of G-pariet-inf-Angular in the left hemisphere generated by parcellation of the white surface using Destrieux (a2009s) parcellation	21282	21262	21270	10686	10681	10684	31968	31943	31954	0.1632	0.0191
1203	27428	aparc-a2009s lh thickness G-pariet-inf-Supramar	mm	float	3	cortical thickness	Mean thickness of G-pariet-inf-Supramar in the left hemisphere generated by parcellation of the white surface using Destrieux (a2009s) parcellation	21282	21262	21270	10686	-	-	31968	31943	31954	0.1915	0.0224
1204	27429	aparc-a2009s lh thickness G-parietal-sup	mm	float	3	cortical thickness	Mean thickness of G-parietal-sup in the left hemisphere generated by parcellation of the white surface using Destrieux (a2009s) parcellation	21282	21262	21270	10686	-	-	31968	31943	31954	0.175	0.0184
1205	27430	aparc-a2009s lh thickness G-postcentral	mm	float	3	cortical thickness	Mean thickness of G-postcentral in the left hemisphere generated by parcellation of the white surface using Destrieux (a2009s) parcellation	21282	21262	21270	10686	-	-	31968	31943	31954	0.1792	0.0193
1206	27431	aparc-a2009s lh thickness G-precentral	mm	float	3	cortical thickness	Mean thickness of G-precentral in the left hemisphere generated by parcellation of the white surface using Destrieux (a2009s) parcellation	21282	21262	21270	10686	-	-	31968	31943	31954	0.1831	0.0219
1207	27432	aparc-a2009s lh thickness G-precuneus	mm	float	3	cortical thickness	Mean thickness of G-precuneus in the left hemisphere generated by parcellation of the white surface using Destrieux (a2009s) parcellation	21282	21262	21270	10686	-	-	31968	31943	31954	0.1916	0.02
1208	27433	aparc-a2009s lh thickness G-rectus	mm	float	3	cortical thickness	Mean thickness of G-rectus in the left hemisphere generated by parcellation of the white surface using Destrieux (a2009s) parcellation	21282	21262	21270	10685	-	-	31967	31942	31953	0.0939	0.0173
1209	27434	aparc-a2009s lh thickness G-subcallosal	mm	float	3	cortical thickness	Mean thickness of G-subcallosal in the left hemisphere generated by parcellation of the white surface using Destrieux (a2009s) parcellation	21280	21260	21268	10685	-	-	31965	31940	31951	0.1055	0.0175
1210	27435	aparc-a2009s lh thickness G-temp-sup-G-T-transv	mm	float	3	cortical thickness	Mean thickness of G-temp-sup-G-T-transv in the left hemisphere generated by parcellation of the white surface using Destrieux (a2009s) parcellation	21282	21262	21270	10686	-	-	31968	31943	31954	0.1669	0.0178
1211	27436	aparc-a2009s lh thickness G-temp-sup-Lateral	mm	float	3	cortical thickness	Mean thickness of G-temp-sup-Lateral in the left hemisphere generated by parcellation of the white surface using Destrieux (a2009s) parcellation	21282	21262	21270	10686	-	-	31968	31943	31954	0.2033	0.0199
1212	27437	aparc-a2009s lh thickness G-temp-sup-Plan-polar	mm	float	3	cortical thickness	Mean thickness of G-temp-sup-Plan-polar in the left hemisphere generated by parcellation of the white surface using Destrieux (a2009s) parcellation	21282	21262	21270	10686	-	-	31968	31943	31954	0.0887	0.0158
1213	27438	aparc-a2009s lh thickness G-temp-sup-Plan-tempo	mm	float	3	cortical thickness	Mean thickness of G-temp-sup-Plan-tempo in the left hemisphere generated by parcellation of the white surface using Destrieux (a2009s) parcellation	21282	21262	21270	10686	-	-	31968	31943	31954	0.1467	0.021
1214	27439	aparc-a2009s lh thickness G-temporal-inf	mm	float	3	cortical thickness	Mean thickness of G-temporal-inf in the left hemisphere generated by parcellation of the white surface using Destrieux (a2009s) parcellation	21282	21262	21270	10686	-	-	31968	31943	31954	0.1143	0.0157
1215	27440	aparc-a2009s lh thickness G-temporal-middle	mm	float	3	cortical thickness	Mean thickness of G-temporal-middle in the left hemisphere generated by parcellation of the white surface using Destrieux (a2009s) parcellation	21282	21262	21270	10686	-	-	31968	31943	31954	0.1502	0.0172
1216	27441	aparc-a2009s lh thickness Lat-Fis-ant-Horizont	mm	float	3	cortical thickness	Mean thickness of Lat-Fis-ant-Horizont in the left hemisphere generated by parcellation of the white surface using Destrieux (a2009s) parcellation	21277	21257	21265	10684	-	-	31961	31936	31947	0.1002	0.015
1217	27442	aparc-a2009s lh thickness Lat-Fis-ant-Vertical	mm	float	3	cortical thickness	Mean thickness of Lat-Fis-ant-Vertical in the left hemisphere generated by parcellation of the white surface using Destrieux (a2009s) parcellation	21282	21262	21270	10685	-	-	31967	31942	31953	0.0736	0.0143
1218	27443	aparc-a2009s lh thickness Lat-Fis-post	mm	float	3	cortical thickness	Mean thickness of Lat-Fis-post in the left hemisphere generated by parcellation of the white surface using Destrieux (a2009s) parcellation	21282	21262	21270	10686	-	-	31968	31943	31954	0.2095	0.0235
1219	27444	aparc-a2009s lh thickness Pole-occipital	mm	float	3	cortical thickness	Mean thickness of Pole-occipital in the left hemisphere generated by parcellation of the white surface using Destrieux (a2009s) parcellation	21282	21262	21270	10686	-	-	31968	31943	31954	0.1192	0.0161
1220	27445	aparc-a2009s lh thickness Pole-temporal	mm	float	3	cortical thickness	Mean thickness of Pole-temporal in the left hemisphere generated by parcellation of the white surface using Destrieux (a2009s) parcellation	21281	21261	21269	10686	-	-	31967	31942	31953	0.0972	0.0158
1221	27446	aparc-a2009s lh thickness S-calcarine	mm	float	3	cortical thickness	Mean thickness of S-calcarine in the left hemisphere generated by parcellation of the white surface using Destrieux (a2009s) parcellation	21282	21262	21270	10686	-	-	31968	31943	31954	0.1397	0.0169
1222	27447	aparc-a2009s lh thickness S-central	mm	float	3	cortical thickness	Mean thickness of S-central in the left hemisphere generated by parcellation of the white surface using Destrieux (a2009s) parcellation	21282	21262	21270	10686	-	-	31968	31943	31954	0.1547	0.0184
1223	27448	aparc-a2009s lh thickness S-cingul-Marginalis	mm	float	3	cortical thickness	Mean thickness of S-cingul-Marginalis in the left hemisphere generated by parcellation of the white surface using Destrieux (a2009s) parcellation	21282	21262	21270	10686	-	-	31968	31943	31954	0.1231	0.019
1224	27449	aparc-a2009s lh thickness S-circular-insula-ant	mm	float	3	cortical thickness	Mean thickness of S-circular-insula-ant in the left hemisphere generated by parcellation of the white surface using Destrieux (a2009s) parcellation	21282	21262	21270	10685	-	-	31967	31942	31953	0.0646	0.0145
1225	27450	aparc-a2009s lh thickness S-circular-insula-inf	mm	float	3	cortical thickness	Mean thickness of S-circular-insula-inf in the left hemisphere generated by parcellation of the white surface using Destrieux (a2009s) parcellation	21282	21262	21270	10686	-	-	31968	31943	31954	0.1367	0.0197
1226	27451	aparc-a2009s lh thickness S-circular-insula-sup	mm	float	3	cortical thickness	Mean thickness of S-circular-insula-sup in the left hemisphere generated by parcellation of the white surface using Destrieux (a2009s) parcellation	21282	21262	21270	10686	-	-	31968	31943	31954	0.1587	0.0201
1227	27452	aparc-a2009s lh thickness S-collat-transv-ant	mm	float	3	cortical thickness	Mean thickness of S-collat-transv-ant in the left hemisphere generated by parcellation of the white surface using Destrieux (a2009s) parcellation	21282	21262	21270	10686	-	-	31968	31943	31954	0.072	0.0161
1228	27453	aparc-a2009s lh thickness S-collat-transv-post	mm	float	3	cortical thickness	Mean thickness of S-collat-transv-post in the left hemisphere generated by parcellation of the white surface using Destrieux (a2009s) parcellation	21282	21262	21270	10686	-	-	31968	31943	31954	0.1138	0.018
1229	27454	aparc-a2009s lh thickness S-front-inf	mm	float	3	cortical thickness	Mean thickness of S-front-inf in the left hemisphere generated by parcellation of the white surface using Destrieux (a2009s) parcellation	21282	21262	21270	10686	-	-	31968	31943	31954	0.1738	0.0181
1230	27455	aparc-a2009s lh thickness S-front-middle	mm	float	3	cortical thickness	Mean thickness of S-front-middle in the left hemisphere generated by parcellation of the white surface using Destrieux (a2009s) parcellation	21282	21262	21270	10686	-	-	31968	31943	31954	0.1182	0.0158
1231	27456	aparc-a2009s lh thickness S-front-sup	mm	float	3	cortical thickness	Mean thickness of S-front-sup in the left hemisphere generated by parcellation of the white surface using Destrieux (a2009s) parcellation	21282	21262	21270	10686	-	-	31968	31943	31954	0.1879	0.0221
1232	27457	aparc-a2009s lh thickness S-interm-prim-Jensen	mm	float	3	cortical thickness	Mean thickness of S-interm-prim-Jensen in the left hemisphere generated by parcellation of the white surface using Destrieux (a2009s) parcellation	21259	21239	21247	10678	-	-	31937	31912	31923	0.0543	0.0147
1233	27458	aparc-a2009s lh thickness S-intrapariet+P-trans	mm	float	3	cortical thickness	Mean thickness of S-intrapariet+P-trans in the left hemisphere generated by parcellation of the white surface using Destrieux (a2009s) parcellation	21282	21262	21270	10686	-	-	31968	31943	31954	0.1784	0.0184
1234	27459	aparc-a2009s lh thickness S-oc-middle+Lunatus	mm	float	3	cortical thickness	Mean thickness of S-oc-middle+Lunatus in the left hemisphere generated by parcellation of the white surface using Destrieux (a2009s) parcellation	21282	21262	21270	10686	-	-	31968	31943	31954	0.1051	0.0162
1235	27460	aparc-a2009s lh thickness S-oc-sup+transversal	mm	float	3	cortical thickness	Mean thickness of S-oc-sup+transversal in the left hemisphere generated by parcellation of the white surface using Destrieux (a2009s) parcellation	21282	21262	21270	10686	-	-	31968	31943	31954	0.1616	0.0184
1236	27461	aparc-a2009s lh thickness S-occipital-ant	mm	float	3	cortical thickness	Mean thickness of S-occipital-ant in the left hemisphere generated by parcellation of the white surface using Destrieux (a2009s) parcellation	21282	21262	21270	10686	-	-	31968	31943	31954	0.0826	0.016
1237	27462	aparc-a2009s lh thickness S-oc-temp-lat	mm	float	3	cortical thickness	Mean thickness of S-oc-temp-lat in the left hemisphere generated by parcellation of the white surface using Destrieux (a2009s) parcellation	21282	21262	21270	10686	-	-	31968	31943	31954	0.1122	0.0157
1238	27463	aparc-a2009s lh thickness S-oc-temp-med+Lingual	mm	float	3	cortical thickness	Mean thickness of S-oc-temp-med+Lingual in the left hemisphere generated by parcellation of the white surface using Destrieux (a2009s) parcellation	21282	21262	21270	10686	-	-	31968	31943	31954	0.2069	0.0172
1239	27464	aparc-a2009s lh thickness S-orbital-lateral	mm	float	3	cortical thickness	Mean thickness of S-orbital-lateral in the left hemisphere generated by parcellation of the white surface using Destrieux (a2009s) parcellation	21281	21261	21269	10686	-	-	31967	31942	31953	0.0534	0.0162
1240	27465	aparc-a2009s lh thickness S-orbital-med-olfact	mm	float	3	cortical thickness	Mean thickness of S-orbital-med-olfact in the left hemisphere generated by parcellation of the white surface using Destrieux (a2009s) parcellation	21282	21262	21270	10685	-	-	31967	31942	31953	0.1095	0.016
1241	27466	aparc-a2009s lh thickness S-orbital-H-Shaped	mm	float	3	cortical thickness	Mean thickness of S-orbital-H-Shaped in the left hemisphere generated by parcellation of the white surface using Destrieux (a2009s) parcellation	21282	21262	21270	10685	-	-	31967	31942	31953	0.1148	0.0166
1242	27467	aparc-a2009s lh thickness S-parieto-occipital	mm	float	3	cortical thickness	Mean thickness of S-parieto-occipital in the left hemisphere generated by parcellation of the white surface using Destrieux (a2009s) parcellation	21282	21262	21270	10686	-	-	31968	31943	31954	0.1549	0.0181
1243	27468	aparc-a2009s lh thickness S-pericallosal	mm	float	3	cortical thickness	Mean thickness of S-pericallosal in the left hemisphere generated by parcellation of the white surface using Destrieux (a2009s) parcellation	21282	21262	21270	10686	-	-	31968	31943	31954	0.1644	0.0177
1244	27469	aparc-a2009s lh thickness S-postcentral	mm	float	3	cortical thickness	Mean thickness of S-postcentral in the left hemisphere generated by parcellation of the white surface using Destrieux (a2009s) parcellation	21282	21262	21270	10686	-	-	31968	31943	31954	0.1491	0.0184
1245	27470	aparc-a2009s lh thickness S-precentral-inf-part	mm	float	3	cortical thickness	Mean thickness of S-precentral-inf-part in the left hemisphere generated by parcellation of the white surface using Destrieux (a2009s) parcellation	21282	21262	21270	10686	-	-	31968	31943	31954	0.1556	0.0177
1246	27471	aparc-a2009s lh thickness S-precentral-sup-part	mm	float	3	cortical thickness	Mean thickness of S-precentral-sup-part in the left hemisphere generated by parcellation of the white surface using Destrieux (a2009s) parcellation	21282	21262	21270	10686	-	-	31968	31943	31954	0.1536	0.0173
1247	27472	aparc-a2009s lh thickness S-suborbital	mm	float	3	cortical thickness	Mean thickness of S-suborbital in the left hemisphere generated by parcellation of the white surface using Destrieux (a2009s) parcellation	21282	21262	21270	10686	-	-	31968	31943	31954	0.0832	0.0157
1248	27473	aparc-a2009s lh thickness S-subparietal	mm	float	3	cortical thickness	Mean thickness of S-subparietal in the left hemisphere generated by parcellation of the white surface using Destrieux (a2009s) parcellation	21282	21262	21270	10686	-	-	31968	31943	31954	0.1363	0.015
1249	27474	aparc-a2009s lh thickness S-temporal-inf	mm	float	3	cortical thickness	Mean thickness of S-temporal-inf in the left hemisphere generated by parcellation of the white surface using Destrieux (a2009s) parcellation	21282	21262	21270	10686	-	-	31968	31943	31954	0.1026	0.0162
1250	27475	aparc-a2009s lh thickness S-temporal-sup	mm	float	3	cortical thickness	Mean thickness of S-temporal-sup in the left hemisphere generated by parcellation of the white surface using Destrieux (a2009s) parcellation	21282	21262	21270	10686	-	-	31968	31943	31954	0.1501	0.0187
1251	27476	aparc-a2009s lh thickness S-temporal-transverse	mm	float	3	cortical thickness	Mean thickness of S-temporal-transverse in the left hemisphere generated by parcellation of the white surface using Destrieux (a2009s) parcellation	21280	21260	21268	10682	-	-	31962	31937	31948	0.148	0.0172
1252	27625	aparc-a2009s rh thickness G+S-frontomargin	mm	float	3	cortical thickness	Mean thickness of G+S-frontomargin in the right hemisphere generated by parcellation of the white surface using Destrieux (a2009s) parcellation	21281	21261	21269	10686	-	-	31967	31942	31953	0.0928	0.0149
1253	27626	aparc-a2009s rh thickness G+S-occipital-inf	mm	float	3	cortical thickness	Mean thickness of G+S-occipital-inf in the right hemisphere generated by parcellation of the white surface using Destrieux (a2009s) parcellation	21282	21262	21270	10686	-	-	31968	31943	31954	0.1435	0.0195
1254	27627	aparc-a2009s rh thickness G+S-paracentral	mm	float	3	cortical thickness	Mean thickness of G+S-paracentral in the right hemisphere generated by parcellation of the white surface using Destrieux (a2009s) parcellation	21282	21262	21270	10686	-	-	31968	31943	31954	0.1681	0.0195
1255	27628	aparc-a2009s rh thickness G+S-subcentral	mm	float	3	cortical thickness	Mean thickness of G+S-subcentral in the right hemisphere generated by parcellation of the white surface using Destrieux (a2009s) parcellation	21282	21262	21270	10686	-	-	31968	31943	31954	0.198	0.0191
1256	27629	aparc-a2009s rh thickness G+S-transv-frontopol	mm	float	3	cortical thickness	Mean thickness of G+S-transv-frontopol in the right hemisphere generated by parcellation of the white surface using Destrieux (a2009s) parcellation	21282	21262	21270	10686	-	-	31968	31943	31954	0.1108	0.0149
1257	27630	aparc-a2009s rh thickness G+S-cingul-Ant	mm	float	3	cortical thickness	Mean thickness of G+S-cingul-Ant in the right hemisphere generated by parcellation of the white surface using Destrieux (a2009s) parcellation	21282	21262	21270	10686	-	-	31968	31943	31954	0.1304	0.0187
1258	27631	aparc-a2009s rh thickness G+S-cingul-Mid-Ant	mm	float	3	cortical thickness	Mean thickness of G+S-cingul-Mid-Ant in the right hemisphere generated by parcellation of the white surface using Destrieux (a2009s) parcellation	21282	21262	21270	10686	-	-	31968	31943	31954	0.096	0.0175
1259	27632	aparc-a2009s rh thickness G+S-cingul-Mid-Post	mm	float	3	cortical thickness	Mean thickness of G+S-cingul-Mid-Post in the right hemisphere generated by parcellation of the white surface using Destrieux (a2009s) parcellation	21282	21262	21270	10686	-	-	31968	31943	31954	0.1309	0.0183
1260	27633	aparc-a2009s rh thickness G-cingul-Post-dorsal	mm	float	3	cortical thickness	Mean thickness of G-cingul-Post-dorsal in the right hemisphere generated by parcellation of the white surface using Destrieux (a2009s) parcellation	21282	21262	21270	10686	-	-	31968	31943	31954	0.1286	0.0176
1261	27634	aparc-a2009s rh thickness G-cingul-Post-ventral	mm	float	3	cortical thickness	Mean thickness of G-cingul-Post-ventral in the right hemisphere generated by parcellation of the white surface using Destrieux (a2009s) parcellation	21282	21262	21270	10686	-	-	31968	31943	31954	0.1207	0.0173
1262	27635	aparc-a2009s rh thickness G-cuneus	mm	float	3	cortical thickness	Mean thickness of G-cuneus in the right hemisphere generated by parcellation of the white surface using Destrieux (a2009s) parcellation	21282	21262	21270	10686	-	-	31968	31943	31954	0.1621	0.0184
1263	27636	aparc-a2009s rh thickness G-front-inf-Opercular	mm	float	3	cortical thickness	Mean thickness of G-front-inf-Opercular in the right hemisphere generated by parcellation of the white surface using Destrieux (a2009s) parcellation	21282	21262	21270	10686	-	-	31968	31943	31954	0.1461	0.0175
1264	27637	aparc-a2009s rh thickness G-front-inf-Orbital	mm	float	3	cortical thickness	Mean thickness of G-front-inf-Orbital in the right hemisphere generated by parcellation of the white surface using Destrieux (a2009s) parcellation	21281	21261	21269	10685	-	-	31966	31941	31952	0.1062	0.0183
1265	27638	aparc-a2009s rh thickness G-front-inf-Triangul	mm	float	3	cortical thickness	Mean thickness of G-front-inf-Triangul in the right hemisphere generated by parcellation of the white surface using Destrieux (a2009s) parcellation	21281	21261	21269	10686	-	-	31967	31942	31953	0.144	0.0177
1266	27639	aparc-a2009s rh thickness G-front-middle	mm	float	3	cortical thickness	Mean thickness of G-front-middle in the right hemisphere generated by parcellation of the white surface using Destrieux (a2009s) parcellation	21282	21262	21270	10686	-	-	31968	31943	31954	0.1768	0.0188
1267	27640	aparc-a2009s rh thickness G-front-sup	mm	float	3	cortical thickness	Mean thickness of G-front-sup in the right hemisphere generated by parcellation of the white surface using Destrieux (a2009s) parcellation	21282	21262	21270	10686	-	-	31968	31943	31954	0.2229	0.0206
1268	27641	aparc-a2009s rh thickness G-Ins-lg+S-cent-ins	mm	float	3	cortical thickness	Mean thickness of G-Ins-lg+S-cent-ins in the right hemisphere generated by parcellation of the white surface using Destrieux (a2009s) parcellation	21282	21262	21270	10686	-	-	31968	31943	31954	0.0986	0.0162
1269	27642	aparc-a2009s rh thickness G-insular-short	mm	float	3	cortical thickness	Mean thickness of G-insular-short in the right hemisphere generated by parcellation of the white surface using Destrieux (a2009s) parcellation	21282	21262	21270	10686	-	-	31968	31943	31954	0.1064	0.0151
1270	27643	aparc-a2009s rh thickness G-occipital-middle	mm	float	3	cortical thickness	Mean thickness of G-occipital-middle in the right hemisphere generated by parcellation of the white surface using Destrieux (a2009s) parcellation	21282	21262	21270	10686	-	-	31968	31943	31954	0.1489	0.0187
1271	27644	aparc-a2009s rh thickness G-occipital-sup	mm	float	3	cortical thickness	Mean thickness of G-occipital-sup in the right hemisphere generated by parcellation of the white surface using Destrieux (a2009s) parcellation	21282	21262	21270	10686	-	-	31968	31943	31954	0.1329	0.0162
1272	27645	aparc-a2009s rh thickness G-oc-temp-lat-fusifor	mm	float	3	cortical thickness	Mean thickness of G-oc-temp-lat-fusifor in the right hemisphere generated by parcellation of the white surface using Destrieux (a2009s) parcellation	21282	21262	21270	10686	-	-	31968	31943	31954	0.1397	0.0205
1273	27646	aparc-a2009s rh thickness G-oc-temp-med-Lingual	mm	float	3	cortical thickness	Mean thickness of G-oc-temp-med-Lingual in the right hemisphere generated by parcellation of the white surface using Destrieux (a2009s) parcellation	21282	21262	21270	10686	-	-	31968	31943	31954	0.1604	0.019
1274	27647	aparc-a2009s rh thickness G-oc-temp-med-Parahip	mm	float	3	cortical thickness	Mean thickness of G-oc-temp-med-Parahip in the right hemisphere generated by parcellation of the white surface using Destrieux (a2009s) parcellation	21282	21262	21270	10686	-	-	31968	31943	31954	0.097	0.0171
1275	27648	aparc-a2009s rh thickness G-orbital	mm	float	3	cortical thickness	Mean thickness of G-orbital in the right hemisphere generated by parcellation of the white surface using Destrieux (a2009s) parcellation	21282	21262	21270	10686	-	-	31968	31943	31954	0.1025	0.018
1276	27649	aparc-a2009s rh thickness G-pariet-inf-Angular	mm	float	3	cortical thickness	Mean thickness of G-pariet-inf-Angular in the right hemisphere generated by parcellation of the white surface using Destrieux (a2009s) parcellation	21282	21262	21270	10686	-	-	31968	31943	31954	0.1749	0.0203
1277	27650	aparc-a2009s rh thickness G-pariet-inf-Supramar	mm	float	3	cortical thickness	Mean thickness of G-pariet-inf-Supramar in the right hemisphere generated by parcellation of the white surface using Destrieux (a2009s) parcellation	21282	21262	21270	10686	-	-	31968	31943	31954	0.1885	0.021
1278	27651	aparc-a2009s rh thickness G-parietal-sup	mm	float	3	cortical thickness	Mean thickness of G-parietal-sup in the right hemisphere generated by parcellation of the white surface using Destrieux (a2009s) parcellation	21282	21262	21270	10686	-	-	31968	31943	31954	0.1443	0.0188
1279	27652	aparc-a2009s rh thickness G-postcentral	mm	float	3	cortical thickness	Mean thickness of G-postcentral in the right hemisphere generated by parcellation of the white surface using Destrieux (a2009s) parcellation	21282	21262	21270	10686	-	-	31968	31943	31954	0.1738	0.0214
1280	27653	aparc-a2009s rh thickness G-precentral	mm	float	3	cortical thickness	Mean thickness of G-precentral in the right hemisphere generated by parcellation of the white surface using Destrieux (a2009s) parcellation	21282	21262	21270	10686	-	-	31968	31943	31954	0.1736	0.0196
1281	27654	aparc-a2009s rh thickness G-precuneus	mm	float	3	cortical thickness	Mean thickness of G-precuneus in the right hemisphere generated by parcellation of the white surface using Destrieux (a2009s) parcellation	21282	21262	21270	10686	-	-	31968	31943	31954	0.1931	0.0205
1282	27655	aparc-a2009s rh thickness G-rectus	mm	float	3	cortical thickness	Mean thickness of G-rectus in the right hemisphere generated by parcellation of the white surface using Destrieux (a2009s) parcellation	21282	21262	21270	10686	-	-	31968	31943	31954	0.081	0.0156
1283	27656	aparc-a2009s rh thickness G-subcallosal	mm	float	3	cortical thickness	Mean thickness of G-subcallosal in the right hemisphere generated by parcellation of the white surface using Destrieux (a2009s) parcellation	21282	21262	21270	10686	-	-	31968	31943	31954	0.0447	0.0171
1284	27657	aparc-a2009s rh thickness G-temp-sup-G-T-transv	mm	float	3	cortical thickness	Mean thickness of G-temp-sup-G-T-transv in the right hemisphere generated by parcellation of the white surface using Destrieux (a2009s) parcellation	21281	21261	21269	10686	-	-	31967	31942	31953	0.1624	0.0212
1285	27658	aparc-a2009s rh thickness G-temp-sup-Lateral	mm	float	3	cortical thickness	Mean thickness of G-temp-sup-Lateral in the right hemisphere generated by parcellation of the white surface using Destrieux (a2009s) parcellation	21282	21262	21270	10686	-	-	31968	31943	31954	0.1968	0.0192
1286	27659	aparc-a2009s rh thickness G-temp-sup-Plan-polar	mm	float	3	cortical thickness	Mean thickness of G-temp-sup-Plan-polar in the right hemisphere generated by parcellation of the white surface using Destrieux (a2009s) parcellation	21282	21262	21270	10686	-	-	31968	31943	31954	0.0958	0.0158
1287	27660	aparc-a2009s rh thickness G-temp-sup-Plan-tempo	mm	float	3	cortical thickness	Mean thickness of G-temp-sup-Plan-tempo in the right hemisphere generated by parcellation of the white surface using Destrieux (a2009s) parcellation	21282	21262	21270	10686	-	-	31968	31943	31954	0.1679	0.0201
1288	27661	aparc-a2009s rh thickness G-temporal-inf	mm	float	3	cortical thickness	Mean thickness of G-temporal-inf in the right hemisphere generated by parcellation of the white surface using Destrieux (a2009s) parcellation	21282	21262	21270	10686	-	-	31968	31943	31954	0.1452	0.0172
1289	27662	aparc-a2009s rh thickness G-temporal-middle	mm	float	3	cortical thickness	Mean thickness of G-temporal-middle in the right hemisphere generated by parcellation of the white surface using Destrieux (a2009s) parcellation	21282	21262	21270	10686	-	-	31968	31943	31954	0.1808	0.0198
1290	27663	aparc-a2009s rh thickness Lat-Fis-ant-Horizont	mm	float	3	cortical thickness	Mean thickness of Lat-Fis-ant-Horizont in the right hemisphere generated by parcellation of the white surface using Destrieux (a2009s) parcellation	21281	21261	21269	10685	-	-	31966	31941	31952	0.107	0.0164
1291	27664	aparc-a2009s rh thickness Lat-Fis-ant-Vertical	mm	float	3	cortical thickness	Mean thickness of Lat-Fis-ant-Vertical in the right hemisphere generated by parcellation of the white surface using Destrieux (a2009s) parcellation	21269	21249	21257	10683	-	-	31952	31927	31938	0.0646	0.0133
1292	27665	aparc-a2009s rh thickness Lat-Fis-post	mm	float	3	cortical thickness	Mean thickness of Lat-Fis-post in the right hemisphere generated by parcellation of the white surface using Destrieux (a2009s) parcellation	21282	21262	21270	10686	-	-	31968	31943	31954	0.1944	0.0242
1293	27666	aparc-a2009s rh thickness Pole-occipital	mm	float	3	cortical thickness	Mean thickness of Pole-occipital in the right hemisphere generated by parcellation of the white surface using Destrieux (a2009s) parcellation	21282	21262	21270	10686	-	-	31968	31943	31954	0.1557	0.0177
1294	27667	aparc-a2009s rh thickness Pole-temporal	mm	float	3	cortical thickness	Mean thickness of Pole-temporal in the right hemisphere generated by parcellation of the white surface using Destrieux (a2009s) parcellation	21282	21262	21270	10686	-	-	31968	31943	31954	0.1113	0.0154
1295	27668	aparc-a2009s rh thickness S-calcarine	mm	float	3	cortical thickness	Mean thickness of S-calcarine in the right hemisphere generated by parcellation of the white surface using Destrieux (a2009s) parcellation	21282	21262	21270	10686	-	-	31968	31943	31954	0.1523	0.0174
1296	27669	aparc-a2009s rh thickness S-central	mm	float	3	cortical thickness	Mean thickness of S-central in the right hemisphere generated by parcellation of the white surface using Destrieux (a2009s) parcellation	21282	21262	21270	10686	-	-	31968	31943	31954	0.1382	0.0191
1297	27670	aparc-a2009s rh thickness S-cingul-Marginalis	mm	float	3	cortical thickness	Mean thickness of S-cingul-Marginalis in the right hemisphere generated by parcellation of the white surface using Destrieux (a2009s) parcellation	21282	21262	21270	10686	-	-	31968	31943	31954	0.1321	0.0191
1298	27671	aparc-a2009s rh thickness S-circular-insula-ant	mm	float	3	cortical thickness	Mean thickness of S-circular-insula-ant in the right hemisphere generated by parcellation of the white surface using Destrieux (a2009s) parcellation	21281	21261	21269	10685	-	-	31966	31941	31952	0.0999	0.0155
1299	27672	aparc-a2009s rh thickness S-circular-insula-inf	mm	float	3	cortical thickness	Mean thickness of S-circular-insula-inf in the right hemisphere generated by parcellation of the white surface using Destrieux (a2009s) parcellation	21282	21262	21270	10686	-	-	31968	31943	31954	0.191	0.0237
1300	27673	aparc-a2009s rh thickness S-circular-insula-sup	mm	float	3	cortical thickness	Mean thickness of S-circular-insula-sup in the right hemisphere generated by parcellation of the white surface using Destrieux (a2009s) parcellation	21282	21262	21270	10685	-	-	31967	31942	31953	0.1743	0.0262
1301	27674	aparc-a2009s rh thickness S-collat-transv-ant	mm	float	3	cortical thickness	Mean thickness of S-collat-transv-ant in the right hemisphere generated by parcellation of the white surface using Destrieux (a2009s) parcellation	21282	21262	21270	10686	-	-	31968	31943	31954	0.053	0.0153
1302	27675	aparc-a2009s rh thickness S-collat-transv-post	mm	float	3	cortical thickness	Mean thickness of S-collat-transv-post in the right hemisphere generated by parcellation of the white surface using Destrieux (a2009s) parcellation	21281	21261	21269	10685	-	-	31966	31941	31952	0.1392	0.0159
1303	27676	aparc-a2009s rh thickness S-front-inf	mm	float	3	cortical thickness	Mean thickness of S-front-inf in the right hemisphere generated by parcellation of the white surface using Destrieux (a2009s) parcellation	21282	21262	21270	10686	-	-	31968	31943	31954	0.1487	0.0175
1304	27677	aparc-a2009s rh thickness S-front-middle	mm	float	3	cortical thickness	Mean thickness of S-front-middle in the right hemisphere generated by parcellation of the white surface using Destrieux (a2009s) parcellation	21282	21262	21270	10686	-	-	31968	31943	31954	0.1318	0.0195
1305	27678	aparc-a2009s rh thickness S-front-sup	mm	float	3	cortical thickness	Mean thickness of S-front-sup in the right hemisphere generated by parcellation of the white surface using Destrieux (a2009s) parcellation	21282	21262	21270	10686	-	-	31968	31943	31954	0.1569	0.0208
1306	27679	aparc-a2009s rh thickness S-interm-prim-Jensen	mm	float	3	cortical thickness	Mean thickness of S-interm-prim-Jensen in the right hemisphere generated by parcellation of the white surface using Destrieux (a2009s) parcellation	21279	21259	21267	10685	-	-	31964	31939	31950	0.0617	0.0194
1307	27680	aparc-a2009s rh thickness S-intrapariet+P-trans	mm	float	3	cortical thickness	Mean thickness of S-intrapariet+P-trans in the right hemisphere generated by parcellation of the white surface using Destrieux (a2009s) parcellation	21282	21262	21270	10686	-	-	31968	31943	31954	0.1547	0.0202
1308	27681	aparc-a2009s rh thickness S-oc-middle+Lunatus	mm	float	3	cortical thickness	Mean thickness of S-oc-middle+Lunatus in the right hemisphere generated by parcellation of the white surface using Destrieux (a2009s) parcellation	21282	21262	21270	10686	-	-	31968	31943	31954	0.1116	0.0166
1309	27682	aparc-a2009s rh thickness S-oc-sup+transversal	mm	float	3	cortical thickness	Mean thickness of S-oc-sup+transversal in the right hemisphere generated by parcellation of the white surface using Destrieux (a2009s) parcellation	21282	21262	21270	10686	-	-	31968	31943	31954	0.1619	0.0164
1310	27683	aparc-a2009s rh thickness S-occipital-ant	mm	float	3	cortical thickness	Mean thickness of S-occipital-ant in the right hemisphere generated by parcellation of the white surface using Destrieux (a2009s) parcellation	21282	21262	21270	10685	-	-	31967	31942	31953	0.1175	0.0169
1311	27684	aparc-a2009s rh thickness S-oc-temp-lat	mm	float	3	cortical thickness	Mean thickness of S-oc-temp-lat in the right hemisphere generated by parcellation of the white surface using Destrieux (a2009s) parcellation	21282	21262	21270	10686	-	-	31968	31943	31954	0.1126	0.0158
1312	27685	aparc-a2009s rh thickness S-oc-temp-med+Lingual	mm	float	3	cortical thickness	Mean thickness of S-oc-temp-med+Lingual in the right hemisphere generated by parcellation of the white surface using Destrieux (a2009s) parcellation	21282	21262	21270	10686	-	-	31968	31943	31954	0.189	0.0178
1313	27686	aparc-a2009s rh thickness S-orbital-lateral	mm	float	3	cortical thickness	Mean thickness of S-orbital-lateral in the right hemisphere generated by parcellation of the white surface using Destrieux (a2009s) parcellation	21281	21261	21269	10685	-	-	31966	31941	31952	0.0783	0.0155
1314	27687	aparc-a2009s rh thickness S-orbital-med-olfact	mm	float	3	cortical thickness	Mean thickness of S-orbital-med-olfact in the right hemisphere generated by parcellation of the white surface using Destrieux (a2009s) parcellation	21282	21262	21270	10686	-	-	31968	31943	31954	0.1318	0.0153
1315	27688	aparc-a2009s rh thickness S-orbital-H-Shaped	mm	float	3	cortical thickness	Mean thickness of S-orbital-H-Shaped in the right hemisphere generated by parcellation of the white surface using Destrieux (a2009s) parcellation	21281	21261	21269	10686	-	-	31967	31942	31953	0.0994	0.0165
1316	27689	aparc-a2009s rh thickness S-parieto-occipital	mm	float	3	cortical thickness	Mean thickness of S-parieto-occipital in the right hemisphere generated by parcellation of the white surface using Destrieux (a2009s) parcellation	21282	21262	21270	10686	-	-	31968	31943	31954	0.1693	0.0191
1317	27690	aparc-a2009s rh thickness S-pericallosal	mm	float	3	cortical thickness	Mean thickness of S-pericallosal in the right hemisphere generated by parcellation of the white surface using Destrieux (a2009s) parcellation	21282	21262	21270	10686	-	-	31968	31943	31954	0.2108	0.0206
1318	27691	aparc-a2009s rh thickness S-postcentral	mm	float	3	cortical thickness	Mean thickness of S-postcentral in the right hemisphere generated by parcellation of the white surface using Destrieux (a2009s) parcellation	21282	21262	21270	10686	-	-	31968	31943	31954	0.1394	0.0188
1319	27692	aparc-a2009s rh thickness S-precentral-inf-part	mm	float	3	cortical thickness	Mean thickness of S-precentral-inf-part in the right hemisphere generated by parcellation of the white surface using Destrieux (a2009s) parcellation	21282	21262	21270	10686	-	-	31968	31943	31954	0.1515	0.0203
1320	27693	aparc-a2009s rh thickness S-precentral-sup-part	mm	float	3	cortical thickness	Mean thickness of S-precentral-sup-part in the right hemisphere generated by parcellation of the white surface using Destrieux (a2009s) parcellation	21282	21262	21270	10686	-	-	31968	31943	31954	0.1492	0.016
1321	27694	aparc-a2009s rh thickness S-suborbital	mm	float	3	cortical thickness	Mean thickness of S-suborbital in the right hemisphere generated by parcellation of the white surface using Destrieux (a2009s) parcellation	21282	21262	21270	10685	-	-	31967	31942	31953	0.0475	0.0165
1322	27695	aparc-a2009s rh thickness S-subparietal	mm	float	3	cortical thickness	Mean thickness of S-subparietal in the right hemisphere generated by parcellation of the white surface using Destrieux (a2009s) parcellation	21282	21262	21270	10686	-	-	31968	31943	31954	0.1395	0.0195
1323	27696	aparc-a2009s rh thickness S-temporal-inf	mm	float	3	cortical thickness	Mean thickness of S-temporal-inf in the right hemisphere generated by parcellation of the white surface using Destrieux (a2009s) parcellation	21282	21262	21270	10686	-	-	31968	31943	31954	0.0832	0.0151
1324	27697	aparc-a2009s rh thickness S-temporal-sup	mm	float	3	cortical thickness	Mean thickness of S-temporal-sup in the right hemisphere generated by parcellation of the white surface using Destrieux (a2009s) parcellation	21282	21262	21270	10686	-	-	31968	31943	31954	0.1756	0.0186
1325	27698	aparc-a2009s rh thickness S-temporal-transverse	mm	float	3	cortical thickness	Mean thickness of S-temporal-transverse in the right hemisphere generated by parcellation of the white surface using Destrieux (a2009s) parcellation	21280	21260	21268	10686	-	-	31966	31941	31952	0.1534	0.0257
1326	26501	aseg global intensity 3rd-Ventricle	AU	float	4	regional and tissue intensity	Mean intensity of 3rd-Ventricle in the whole brain generated by subcortical volumetric segmentation (aseg)	21282	21262	21270	10686	-	-	31968	31943	31954	0.1792	0.0197
1327	26502	aseg global intensity 4th-Ventricle	AU	float	4	regional and tissue intensity	Mean intensity of 4th-Ventricle in the whole brain generated by subcortical volumetric segmentation (aseg)	21282	21262	21270	10686	-	-	31968	31943	31954	0.2424	0.0237
1328	26503	aseg global intensity 5th-Ventricle	AU	float	4	regional and tissue intensity	Mean intensity of 5th-Ventricle in the whole brain generated by subcortical volumetric segmentation (aseg)	21282	21262	21270	10686	-	-	31968	31943	31954	-0.0045	0.0134
1329	26504	aseg global intensity Brain-Stem	AU	float	4	regional and tissue intensity	Mean intensity of Brain-Stem in the whole brain generated by subcortical volumetric segmentation (aseg)	21282	21262	21270	10686	-	-	31968	31943	31954	0.2131	0.0177
1330	26505	aseg global intensity CSF	AU	float	4	regional and tissue intensity	Mean intensity of CSF in the whole brain generated by subcortical volumetric segmentation (aseg)	21282	21262	21270	10686	-	-	31968	31943	31954	0.1893	0.0191
1331	26506	aseg global intensity WM-hypointensities	AU	float	4	regional and tissue intensity	Mean intensity of WM-hypointensities in the whole brain generated by subcortical volumetric segmentation (aseg)	21282	21262	21270	10686	-	-	31968	31943	31954	0.1048	0.0177
1332	26507	aseg global intensity non-WM-hypointensities	AU	float	4	regional and tissue intensity	Mean intensity of non-WM-hypointensities in the whole brain generated by subcortical volumetric segmentation (aseg)	21282	21262	21270	10686	-	-	31968	31943	31954	0.0094	0.0123
1333	26508	aseg global intensity Optic-Chiasm	AU	float	4	regional and tissue intensity	Mean intensity of Optic-Chiasm in the whole brain generated by subcortical volumetric segmentation (aseg)	21282	21262	21270	10686	-	-	31968	31943	31954	0.1551	0.0193
1334	26509	aseg global intensity CC-Posterior	AU	float	4	regional and tissue intensity	Mean intensity of CC-Posterior in the whole brain generated by subcortical volumetric segmentation (aseg)	21282	21262	21270	10686	-	-	31968	31943	31954	0.168	0.0186
1335	26510	aseg global intensity CC-Mid-Posterior	AU	float	4	regional and tissue intensity	Mean intensity of CC-Mid-Posterior in the whole brain generated by subcortical volumetric segmentation (aseg)	21282	21262	21270	10686	-	-	31968	31943	31954	0.1877	0.021
1336	26511	aseg global intensity CC-Central	AU	float	4	regional and tissue intensity	Mean intensity of CC-Central in the whole brain generated by subcortical volumetric segmentation (aseg)	21282	21262	21270	10686	-	-	31968	31943	31954	0.1493	0.0175
1337	26512	aseg global intensity CC-Mid-Anterior	AU	float	4	regional and tissue intensity	Mean intensity of CC-Mid-Anterior in the whole brain generated by subcortical volumetric segmentation (aseg)	21282	21262	21270	10686	-	-	31968	31943	31954	0.1255	0.0162
1338	26513	aseg global intensity CC-Anterior	AU	float	4	regional and tissue intensity	Mean intensity of CC-Anterior in the whole brain generated by subcortical volumetric segmentation (aseg)	21282	21262	21270	10686	-	-	31968	31943	31954	0.2011	0.0192
1339	26538	aseg lh intensity Lateral-Ventricle	AU	float	4	regional and tissue intensity	Mean intensity of Lateral-Ventricle in the left hemisphere generated by subcortical volumetric segmentation (aseg)	21282	21262	21270	10686	-	-	31968	31943	31954	0.1932	0.0198
1340	26539	aseg lh intensity Inf-Lat-Vent	AU	float	4	regional and tissue intensity	Mean intensity of Inf-Lat-Vent in the left hemisphere generated by subcortical volumetric segmentation (aseg)	21282	21262	21270	10686	-	-	31968	31943	31954	0.1004	0.0179
1341	26540	aseg lh intensity Cerebellum-White-Matter	AU	float	4	regional and tissue intensity	Mean intensity of Cerebellum-White-Matter in the left hemisphere generated by subcortical volumetric segmentation (aseg)	21282	21262	21270	10686	-	-	31968	31943	31954	0.1192	0.0199
1342	26541	aseg lh intensity Cerebellum-Cortex	AU	float	4	regional and tissue intensity	Mean intensity of Cerebellum-Cortex in the left hemisphere generated by subcortical volumetric segmentation (aseg)	21282	21262	21270	10686	-	-	31968	31943	31954	0.2298	0.0213
1343	26542	aseg lh intensity Thalamus-Proper	AU	float	4	regional and tissue intensity	Mean intensity of Thalamus-Proper in the left hemisphere generated by subcortical volumetric segmentation (aseg)	21282	21262	21270	10685	-	-	31967	31942	31953	0.2616	0.0228
1344	26543	aseg lh intensity Caudate	AU	float	4	regional and tissue intensity	Mean intensity of Caudate in the left hemisphere generated by subcortical volumetric segmentation (aseg)	21282	21262	21270	10686	-	-	31968	31943	31954	0.2303	0.0221
1345	26544	aseg lh intensity Putamen	AU	float	4	regional and tissue intensity	Mean intensity of Putamen in the left hemisphere generated by subcortical volumetric segmentation (aseg)	21282	21262	21270	10686	-	-	31968	31943	31954	0.2479	0.0269
1346	26545	aseg lh intensity Pallidum	AU	float	4	regional and tissue intensity	Mean intensity of Pallidum in the left hemisphere generated by subcortical volumetric segmentation (aseg)	21282	21262	21270	10686	-	-	31968	31943	31954	0.1893	0.0223
1347	26546	aseg lh intensity Hippocampus	AU	float	4	regional and tissue intensity	Mean intensity of Hippocampus in the left hemisphere generated by subcortical volumetric segmentation (aseg)	21282	21262	21270	10686	-	-	31968	31943	31954	0.1644	0.018
1348	26547	aseg lh intensity Amygdala	AU	float	4	regional and tissue intensity	Mean intensity of Amygdala in the left hemisphere generated by subcortical volumetric segmentation (aseg)	21282	21262	21270	10686	-	-	31968	31943	31954	0.1327	0.0161
1349	26548	aseg lh intensity Accumbens-area	AU	float	4	regional and tissue intensity	Mean intensity of Accumbens-area in the left hemisphere generated by subcortical volumetric segmentation (aseg)	21282	21262	21270	10686	-	-	31968	31943	31954	0.242	0.0268
1350	26549	aseg lh intensity VentralDC	AU	float	4	regional and tissue intensity	Mean intensity of VentralDC in the left hemisphere generated by subcortical volumetric segmentation (aseg)	21282	21262	21270	10686	-	-	31968	31943	31954	0.1359	0.0176
1351	26550	aseg lh intensity vessel	AU	float	4	regional and tissue intensity	Mean intensity of vessel in the left hemisphere generated by subcortical volumetric segmentation (aseg)	21282	21262	21270	10686	-	-	31968	31943	31954	0.0361	0.0138
1352	26551	aseg lh intensity choroid-plexus	AU	float	4	regional and tissue intensity	Mean intensity of choroid-plexus in the left hemisphere generated by subcortical volumetric segmentation (aseg)	21282	21262	21270	10686	-	-	31968	31943	31954	0.1731	0.0197
1353	26569	aseg rh intensity Lateral-Ventricle	AU	float	4	regional and tissue intensity	Mean intensity of Lateral-Ventricle in the right hemisphere generated by subcortical volumetric segmentation (aseg)	21282	21262	21270	10686	-	-	31968	31943	31954	0.1963	0.0201
1354	26570	aseg rh intensity Inf-Lat-Vent	AU	float	4	regional and tissue intensity	Mean intensity of Inf-Lat-Vent in the right hemisphere generated by subcortical volumetric segmentation (aseg)	21282	21262	21270	10686	-	-	31968	31943	31954	0.105	0.0179
1355	26571	aseg rh intensity Cerebellum-White-Matter	AU	float	4	regional and tissue intensity	Mean intensity of Cerebellum-White-Matter in the right hemisphere generated by subcortical volumetric segmentation (aseg)	21282	21262	21270	10686	-	-	31968	31943	31954	0.1099	0.0247
1356	26572	aseg rh intensity Cerebellum-Cortex	AU	float	4	regional and tissue intensity	Mean intensity of Cerebellum-Cortex in the right hemisphere generated by subcortical volumetric segmentation (aseg)	21282	21262	21270	10686	-	-	31968	31943	31954	0.2248	0.0211
1357	26573	aseg rh intensity Thalamus-Proper	AU	float	4	regional and tissue intensity	Mean intensity of Thalamus-Proper in the right hemisphere generated by subcortical volumetric segmentation (aseg)	21282	21262	21270	10685	-	-	31967	31942	31953	0.2771	0.0229
1358	26574	aseg rh intensity Caudate	AU	float	4	regional and tissue intensity	Mean intensity of Caudate in the right hemisphere generated by subcortical volumetric segmentation (aseg)	21282	21262	21270	10686	-	-	31968	31943	31954	0.2215	0.0214
1359	26575	aseg rh intensity Putamen	AU	float	4	regional and tissue intensity	Mean intensity of Putamen in the right hemisphere generated by subcortical volumetric segmentation (aseg)	21282	21262	21270	10686	-	-	31968	31943	31954	0.2618	0.0313
1360	26576	aseg rh intensity Pallidum	AU	float	4	regional and tissue intensity	Mean intensity of Pallidum in the right hemisphere generated by subcortical volumetric segmentation (aseg)	21282	21262	21270	10686	-	-	31968	31943	31954	0.2137	0.0243
1361	26577	aseg rh intensity Hippocampus	AU	float	4	regional and tissue intensity	Mean intensity of Hippocampus in the right hemisphere generated by subcortical volumetric segmentation (aseg)	21282	21262	21270	10686	-	-	31968	31943	31954	0.1943	0.0172
1362	26578	aseg rh intensity Amygdala	AU	float	4	regional and tissue intensity	Mean intensity of Amygdala in the right hemisphere generated by subcortical volumetric segmentation (aseg)	21282	21262	21270	10686	-	-	31968	31943	31954	0.151	0.0175
1363	26579	aseg rh intensity Accumbens-area	AU	float	4	regional and tissue intensity	Mean intensity of Accumbens-area in the right hemisphere generated by subcortical volumetric segmentation (aseg)	21282	21262	21270	10686	-	-	31968	31943	31954	0.2556	0.0305
1364	26580	aseg rh intensity VentralDC	AU	float	4	regional and tissue intensity	Mean intensity of VentralDC in the right hemisphere generated by subcortical volumetric segmentation (aseg)	21282	21262	21270	10686	-	-	31968	31943	31954	0.1402	0.0177
1365	26581	aseg rh intensity vessel	AU	float	4	regional and tissue intensity	Mean intensity of vessel in the right hemisphere generated by subcortical volumetric segmentation (aseg)	21282	21262	21270	10686	-	-	31968	31943	31954	0.0549	0.0161
1366	26582	aseg rh intensity choroid-plexus	AU	float	4	regional and tissue intensity	Mean intensity of choroid-plexus in the right hemisphere generated by subcortical volumetric segmentation (aseg)	21282	21262	21270	10686	-	-	31968	31943	31954	0.1784	0.0219
1367	26989	wg lh intensity-contrast unknown	AU	float	5	cortical grey-white contrast	Grey-white contrast in unknown in the left hemisphere calculated as a percentage of the mean gray-white matter intensity from Desikan-Killiany parcellation	21282	21262	21270	10686	-	-	31968	31943	31954	0.0484	0.013
1368	26990	wg lh intensity-contrast bankssts	AU	float	5	cortical grey-white contrast	Grey-white contrast in bankssts in the left hemisphere calculated as a percentage of the mean gray-white matter intensity from Desikan-Killiany parcellation	21282	21262	21270	10686	-	-	31968	31943	31954	0.2969	0.0268
1369	26991	wg lh intensity-contrast caudalanteriorcingulate	AU	float	5	cortical grey-white contrast	Grey-white contrast in caudalanteriorcingulate in the left hemisphere calculated as a percentage of the mean gray-white matter intensity from Desikan-Killiany parcellation	21282	21262	21270	10685	-	-	31967	31942	31953	0.1524	0.0192
1370	26992	wg lh intensity-contrast caudalmiddlefrontal	AU	float	5	cortical grey-white contrast	Grey-white contrast in caudalmiddlefrontal in the left hemisphere calculated as a percentage of the mean gray-white matter intensity from Desikan-Killiany parcellation	21282	21262	21270	10686	-	-	31968	31943	31954	0.325	0.0274
1371	26993	wg lh intensity-contrast cuneus	AU	float	5	cortical grey-white contrast	Grey-white contrast in cuneus in the left hemisphere calculated as a percentage of the mean gray-white matter intensity from Desikan-Killiany parcellation	21282	21262	21270	10686	-	-	31968	31943	31954	0.3349	0.0372
1372	26994	wg lh intensity-contrast entorhinal	AU	float	5	cortical grey-white contrast	Grey-white contrast in entorhinal in the left hemisphere calculated as a percentage of the mean gray-white matter intensity from Desikan-Killiany parcellation	21281	21261	21269	10686	-	-	31967	31942	31953	0.2005	0.0225
1373	26995	wg lh intensity-contrast fusiform	AU	float	5	cortical grey-white contrast	Grey-white contrast in fusiform in the left hemisphere calculated as a percentage of the mean gray-white matter intensity from Desikan-Killiany parcellation	21282	21262	21270	10686	10681	10684	31968	31943	31954	0.3663	0.0313
1374	26996	wg lh intensity-contrast inferiorparietal	AU	float	5	cortical grey-white contrast	Grey-white contrast in inferiorparietal in the left hemisphere calculated as a percentage of the mean gray-white matter intensity from Desikan-Killiany parcellation	21282	21262	21270	10686	10681	10684	31968	31943	31954	0.3514	0.0299
1375	26997	wg lh intensity-contrast inferiortemporal	AU	float	5	cortical grey-white contrast	Grey-white contrast in inferiortemporal in the left hemisphere calculated as a percentage of the mean gray-white matter intensity from Desikan-Killiany parcellation	21282	21262	21270	10686	10681	10684	31968	31943	31954	0.3434	0.0295
1376	26998	wg lh intensity-contrast isthmuscingulate	AU	float	5	cortical grey-white contrast	Grey-white contrast in isthmuscingulate in the left hemisphere calculated as a percentage of the mean gray-white matter intensity from Desikan-Killiany parcellation	21281	21261	21269	10686	-	-	31967	31942	31953	0.3041	0.0335
1377	26999	wg lh intensity-contrast lateraloccipital	AU	float	5	cortical grey-white contrast	Grey-white contrast in lateraloccipital in the left hemisphere calculated as a percentage of the mean gray-white matter intensity from Desikan-Killiany parcellation	21282	21262	21270	10686	-	-	31968	31943	31954	0.3617	0.031
1378	27000	wg lh intensity-contrast lateralorbitofrontal	AU	float	5	cortical grey-white contrast	Grey-white contrast in lateralorbitofrontal in the left hemisphere calculated as a percentage of the mean gray-white matter intensity from Desikan-Killiany parcellation	21282	21262	21270	10685	10680	10683	31967	31942	31953	0.3298	0.0309
1379	27001	wg lh intensity-contrast lingual	AU	float	5	cortical grey-white contrast	Grey-white contrast in lingual in the left hemisphere calculated as a percentage of the mean gray-white matter intensity from Desikan-Killiany parcellation	21282	21262	21270	10686	-	-	31968	31943	31954	0.3485	0.0278
1380	27002	wg lh intensity-contrast medialorbitofrontal	AU	float	5	cortical grey-white contrast	Grey-white contrast in medialorbitofrontal in the left hemisphere calculated as a percentage of the mean gray-white matter intensity from Desikan-Killiany parcellation	21282	21262	21270	10686	10681	10684	31968	31943	31954	0.2703	0.0284
1381	27003	wg lh intensity-contrast middletemporal	AU	float	5	cortical grey-white contrast	Grey-white contrast in middletemporal in the left hemisphere calculated as a percentage of the mean gray-white matter intensity from Desikan-Killiany parcellation	21282	21262	21270	10686	-	-	31968	31943	31954	0.3407	0.0296
1382	27004	wg lh intensity-contrast parahippocampal	AU	float	5	cortical grey-white contrast	Grey-white contrast in parahippocampal in the left hemisphere calculated as a percentage of the mean gray-white matter intensity from Desikan-Killiany parcellation	21282	21262	21270	10686	-	-	31968	31943	31954	0.2671	0.0247
1383	27005	wg lh intensity-contrast paracentral	AU	float	5	cortical grey-white contrast	Grey-white contrast in paracentral in the left hemisphere calculated as a percentage of the mean gray-white matter intensity from Desikan-Killiany parcellation	21282	21262	21270	10686	-	-	31968	31943	31954	0.3164	0.026
1384	27006	wg lh intensity-contrast parsopercularis	AU	float	5	cortical grey-white contrast	Grey-white contrast in parsopercularis in the left hemisphere calculated as a percentage of the mean gray-white matter intensity from Desikan-Killiany parcellation	21282	21262	21270	10686	-	-	31968	31943	31954	0.3443	0.0304
1385	27007	wg lh intensity-contrast parsorbitalis	AU	float	5	cortical grey-white contrast	Grey-white contrast in parsorbitalis in the left hemisphere calculated as a percentage of the mean gray-white matter intensity from Desikan-Killiany parcellation	21282	21262	21270	10685	-	-	31967	31942	31953	0.2949	0.0239
1386	27008	wg lh intensity-contrast parstriangularis	AU	float	5	cortical grey-white contrast	Grey-white contrast in parstriangularis in the left hemisphere calculated as a percentage of the mean gray-white matter intensity from Desikan-Killiany parcellation	21282	21262	21270	10686	-	-	31968	31943	31954	0.3143	0.0288
1387	27009	wg lh intensity-contrast pericalcarine	AU	float	5	cortical grey-white contrast	Grey-white contrast in pericalcarine in the left hemisphere calculated as a percentage of the mean gray-white matter intensity from Desikan-Killiany parcellation	21282	21262	21270	10686	-	-	31968	31943	31954	0.263	0.0243
1388	27010	wg lh intensity-contrast postcentral	AU	float	5	cortical grey-white contrast	Grey-white contrast in postcentral in the left hemisphere calculated as a percentage of the mean gray-white matter intensity from Desikan-Killiany parcellation	21282	21262	21270	10686	-	-	31968	31943	31954	0.356	0.0326
1389	27011	wg lh intensity-contrast posteriorcingulate	AU	float	5	cortical grey-white contrast	Grey-white contrast in posteriorcingulate in the left hemisphere calculated as a percentage of the mean gray-white matter intensity from Desikan-Killiany parcellation	21281	21261	21269	10686	10681	10684	31967	31942	31953	0.2812	0.0255
1390	27012	wg lh intensity-contrast precentral	AU	float	5	cortical grey-white contrast	Grey-white contrast in precentral in the left hemisphere calculated as a percentage of the mean gray-white matter intensity from Desikan-Killiany parcellation	21282	21262	21270	10686	-	-	31968	31943	31954	0.3461	0.0284
1391	27013	wg lh intensity-contrast precuneus	AU	float	5	cortical grey-white contrast	Grey-white contrast in precuneus in the left hemisphere calculated as a percentage of the mean gray-white matter intensity from Desikan-Killiany parcellation	21282	21262	21270	10686	10681	10684	31968	31943	31954	0.3941	0.0343
1392	27014	wg lh intensity-contrast rostralanteriorcingulate	AU	float	5	cortical grey-white contrast	Grey-white contrast in rostralanteriorcingulate in the left hemisphere calculated as a percentage of the mean gray-white matter intensity from Desikan-Killiany parcellation	21282	21262	21270	10685	10680	10683	31967	31942	31953	0.2373	0.0256
1393	27015	wg lh intensity-contrast rostralmiddlefrontal	AU	float	5	cortical grey-white contrast	Grey-white contrast in rostralmiddlefrontal in the left hemisphere calculated as a percentage of the mean gray-white matter intensity from Desikan-Killiany parcellation	21282	21262	21270	10686	-	-	31968	31943	31954	0.3541	0.0317
1394	27016	wg lh intensity-contrast superiorfrontal	AU	float	5	cortical grey-white contrast	Grey-white contrast in superiorfrontal in the left hemisphere calculated as a percentage of the mean gray-white matter intensity from Desikan-Killiany parcellation	21282	21262	21270	10686	-	-	31968	31943	31954	0.3682	0.0292
1395	27017	wg lh intensity-contrast superiorparietal	AU	float	5	cortical grey-white contrast	Grey-white contrast in superiorparietal in the left hemisphere calculated as a percentage of the mean gray-white matter intensity from Desikan-Killiany parcellation	21282	21262	21270	10686	10681	10684	31968	31943	31954	0.3777	0.0349
1396	27018	wg lh intensity-contrast superiortemporal	AU	float	5	cortical grey-white contrast	Grey-white contrast in superiortemporal in the left hemisphere calculated as a percentage of the mean gray-white matter intensity from Desikan-Killiany parcellation	21282	21262	21270	10686	-	-	31968	31943	31954	0.3609	0.03
1397	27019	wg lh intensity-contrast supramarginal	AU	float	5	cortical grey-white contrast	Grey-white contrast in supramarginal in the left hemisphere calculated as a percentage of the mean gray-white matter intensity from Desikan-Killiany parcellation	21282	21262	21270	10686	-	-	31968	31943	31954	0.3583	0.0295
1398	27020	wg lh intensity-contrast frontalpole	AU	float	5	cortical grey-white contrast	Grey-white contrast in frontalpole in the left hemisphere calculated as a percentage of the mean gray-white matter intensity from Desikan-Killiany parcellation	21282	21262	21270	10685	-	-	31967	31942	31953	0.2299	0.0248
1399	27021	wg lh intensity-contrast temporalpole	AU	float	5	cortical grey-white contrast	Grey-white contrast in temporalpole in the left hemisphere calculated as a percentage of the mean gray-white matter intensity from Desikan-Killiany parcellation	21281	21261	21269	10686	10681	10684	31967	31942	31953	0.1836	0.0203
1400	27022	wg lh intensity-contrast transversetemporal	AU	float	5	cortical grey-white contrast	Grey-white contrast in transversetemporal in the left hemisphere calculated as a percentage of the mean gray-white matter intensity from Desikan-Killiany parcellation	21282	21262	21270	10686	-	-	31968	31943	31954	0.294	0.0384
1401	27023	wg lh intensity-contrast insula	AU	float	5	cortical grey-white contrast	Grey-white contrast in insula in the left hemisphere calculated as a percentage of the mean gray-white matter intensity from Desikan-Killiany parcellation	21282	21262	21270	10686	-	-	31968	31943	31954	0.3152	0.03
1402	27024	wg rh intensity-contrast unknown	AU	float	5	cortical grey-white contrast	Grey-white contrast in unknown in the right hemisphere calculated as a percentage of the mean gray-white matter intensity from Desikan-Killiany parcellation	21282	21262	21270	10686	-	-	31968	31943	31954	0.029	0.0133
1403	27025	wg rh intensity-contrast bankssts	AU	float	5	cortical grey-white contrast	Grey-white contrast in bankssts in the right hemisphere calculated as a percentage of the mean gray-white matter intensity from Desikan-Killiany parcellation	21282	21262	21270	10686	-	-	31968	31943	31954	0.3224	0.0266
1404	27026	wg rh intensity-contrast caudalanteriorcingulate	AU	float	5	cortical grey-white contrast	Grey-white contrast in caudalanteriorcingulate in the right hemisphere calculated as a percentage of the mean gray-white matter intensity from Desikan-Killiany parcellation	21282	21262	21270	10684	-	-	31966	31941	31952	0.156	0.0185
1405	27027	wg rh intensity-contrast caudalmiddlefrontal	AU	float	5	cortical grey-white contrast	Grey-white contrast in caudalmiddlefrontal in the right hemisphere calculated as a percentage of the mean gray-white matter intensity from Desikan-Killiany parcellation	21282	21262	21270	10686	-	-	31968	31943	31954	0.3145	0.026
1406	27028	wg rh intensity-contrast cuneus	AU	float	5	cortical grey-white contrast	Grey-white contrast in cuneus in the right hemisphere calculated as a percentage of the mean gray-white matter intensity from Desikan-Killiany parcellation	21282	21262	21270	10686	-	-	31968	31943	31954	0.3208	0.0346
1407	27029	wg rh intensity-contrast entorhinal	AU	float	5	cortical grey-white contrast	Grey-white contrast in entorhinal in the right hemisphere calculated as a percentage of the mean gray-white matter intensity from Desikan-Killiany parcellation	21282	21262	21270	10686	10681	10684	31968	31943	31954	0.1976	0.0209
1408	27030	wg rh intensity-contrast fusiform	AU	float	5	cortical grey-white contrast	Grey-white contrast in fusiform in the right hemisphere calculated as a percentage of the mean gray-white matter intensity from Desikan-Killiany parcellation	21282	21262	21270	10686	10681	10684	31968	31943	31954	0.3512	0.0323
1409	27031	wg rh intensity-contrast inferiorparietal	AU	float	5	cortical grey-white contrast	Grey-white contrast in inferiorparietal in the right hemisphere calculated as a percentage of the mean gray-white matter intensity from Desikan-Killiany parcellation	21282	21262	21270	10686	-	-	31968	31943	31954	0.3567	0.0313
1410	27032	wg rh intensity-contrast inferiortemporal	AU	float	5	cortical grey-white contrast	Grey-white contrast in inferiortemporal in the right hemisphere calculated as a percentage of the mean gray-white matter intensity from Desikan-Killiany parcellation	21282	21262	21270	10686	10681	10684	31968	31943	31954	0.3393	0.0301
1411	27033	wg rh intensity-contrast isthmuscingulate	AU	float	5	cortical grey-white contrast	Grey-white contrast in isthmuscingulate in the right hemisphere calculated as a percentage of the mean gray-white matter intensity from Desikan-Killiany parcellation	21282	21262	21270	10686	-	-	31968	31943	31954	0.2839	0.0298
1412	27034	wg rh intensity-contrast lateraloccipital	AU	float	5	cortical grey-white contrast	Grey-white contrast in lateraloccipital in the right hemisphere calculated as a percentage of the mean gray-white matter intensity from Desikan-Killiany parcellation	21282	21262	21270	10686	10681	10684	31968	31943	31954	0.3579	0.0299
1413	27035	wg rh intensity-contrast lateralorbitofrontal	AU	float	5	cortical grey-white contrast	Grey-white contrast in lateralorbitofrontal in the right hemisphere calculated as a percentage of the mean gray-white matter intensity from Desikan-Killiany parcellation	21282	21262	21270	10686	10681	10684	31968	31943	31954	0.2648	0.0257
1414	27036	wg rh intensity-contrast lingual	AU	float	5	cortical grey-white contrast	Grey-white contrast in lingual in the right hemisphere calculated as a percentage of the mean gray-white matter intensity from Desikan-Killiany parcellation	21282	21262	21270	10686	-	-	31968	31943	31954	0.319	0.0274
1415	27037	wg rh intensity-contrast medialorbitofrontal	AU	float	5	cortical grey-white contrast	Grey-white contrast in medialorbitofrontal in the right hemisphere calculated as a percentage of the mean gray-white matter intensity from Desikan-Killiany parcellation	21282	21262	21270	10686	10681	10684	31968	31943	31954	0.2679	0.0295
1416	27038	wg rh intensity-contrast middletemporal	AU	float	5	cortical grey-white contrast	Grey-white contrast in middletemporal in the right hemisphere calculated as a percentage of the mean gray-white matter intensity from Desikan-Killiany parcellation	21282	21262	21270	10686	10681	10684	31968	31943	31954	0.3301	0.0293
1417	27039	wg rh intensity-contrast parahippocampal	AU	float	5	cortical grey-white contrast	Grey-white contrast in parahippocampal in the right hemisphere calculated as a percentage of the mean gray-white matter intensity from Desikan-Killiany parcellation	21282	21262	21270	10686	10681	10684	31968	31943	31954	0.2598	0.0245
1418	27040	wg rh intensity-contrast paracentral	AU	float	5	cortical grey-white contrast	Grey-white contrast in paracentral in the right hemisphere calculated as a percentage of the mean gray-white matter intensity from Desikan-Killiany parcellation	21282	21262	21270	10686	-	-	31968	31943	31954	0.3052	0.0259
1419	27041	wg rh intensity-contrast parsopercularis	AU	float	5	cortical grey-white contrast	Grey-white contrast in parsopercularis in the right hemisphere calculated as a percentage of the mean gray-white matter intensity from Desikan-Killiany parcellation	21282	21262	21270	10686	-	-	31968	31943	31954	0.3245	0.0276
1420	27042	wg rh intensity-contrast parsorbitalis	AU	float	5	cortical grey-white contrast	Grey-white contrast in parsorbitalis in the right hemisphere calculated as a percentage of the mean gray-white matter intensity from Desikan-Killiany parcellation	21281	21261	21269	10685	-	-	31966	31941	31952	0.2859	0.0266
1421	27043	wg rh intensity-contrast parstriangularis	AU	float	5	cortical grey-white contrast	Grey-white contrast in parstriangularis in the right hemisphere calculated as a percentage of the mean gray-white matter intensity from Desikan-Killiany parcellation	21282	21262	21270	10686	-	-	31968	31943	31954	0.329	0.0295
1422	27044	wg rh intensity-contrast pericalcarine	AU	float	5	cortical grey-white contrast	Grey-white contrast in pericalcarine in the right hemisphere calculated as a percentage of the mean gray-white matter intensity from Desikan-Killiany parcellation	21282	21262	21270	10686	-	-	31968	31943	31954	0.2752	0.0241
1423	27045	wg rh intensity-contrast postcentral	AU	float	5	cortical grey-white contrast	Grey-white contrast in postcentral in the right hemisphere calculated as a percentage of the mean gray-white matter intensity from Desikan-Killiany parcellation	21282	21262	21270	10686	-	-	31968	31943	31954	0.3319	0.0305
1424	27046	wg rh intensity-contrast posteriorcingulate	AU	float	5	cortical grey-white contrast	Grey-white contrast in posteriorcingulate in the right hemisphere calculated as a percentage of the mean gray-white matter intensity from Desikan-Killiany parcellation	21282	21262	21270	10686	10681	10684	31968	31943	31954	0.294	0.0263
1425	27047	wg rh intensity-contrast precentral	AU	float	5	cortical grey-white contrast	Grey-white contrast in precentral in the right hemisphere calculated as a percentage of the mean gray-white matter intensity from Desikan-Killiany parcellation	21282	21262	21270	10686	-	-	31968	31943	31954	0.3421	0.0262
1426	27048	wg rh intensity-contrast precuneus	AU	float	5	cortical grey-white contrast	Grey-white contrast in precuneus in the right hemisphere calculated as a percentage of the mean gray-white matter intensity from Desikan-Killiany parcellation	21282	21262	21270	10686	10681	10684	31968	31943	31954	0.375	0.0346
1427	27049	wg rh intensity-contrast rostralanteriorcingulate	AU	float	5	cortical grey-white contrast	Grey-white contrast in rostralanteriorcingulate in the right hemisphere calculated as a percentage of the mean gray-white matter intensity from Desikan-Killiany parcellation	21282	21262	21270	10685	-	-	31967	31942	31953	0.2446	0.0268
1428	27050	wg rh intensity-contrast rostralmiddlefrontal	AU	float	5	cortical grey-white contrast	Grey-white contrast in rostralmiddlefrontal in the right hemisphere calculated as a percentage of the mean gray-white matter intensity from Desikan-Killiany parcellation	21282	21262	21270	10686	-	-	31968	31943	31954	0.3403	0.0317
1429	27051	wg rh intensity-contrast superiorfrontal	AU	float	5	cortical grey-white contrast	Grey-white contrast in superiorfrontal in the right hemisphere calculated as a percentage of the mean gray-white matter intensity from Desikan-Killiany parcellation	21282	21262	21270	10686	-	-	31968	31943	31954	0.3543	0.0288
1430	27052	wg rh intensity-contrast superiorparietal	AU	float	5	cortical grey-white contrast	Grey-white contrast in superiorparietal in the right hemisphere calculated as a percentage of the mean gray-white matter intensity from Desikan-Killiany parcellation	21282	21262	21270	10686	-	-	31968	31943	31954	0.3759	0.034
1431	27053	wg rh intensity-contrast superiortemporal	AU	float	5	cortical grey-white contrast	Grey-white contrast in superiortemporal in the right hemisphere calculated as a percentage of the mean gray-white matter intensity from Desikan-Killiany parcellation	21282	21262	21270	10686	-	-	31968	31943	31954	0.3483	0.0293
1432	27054	wg rh intensity-contrast supramarginal	AU	float	5	cortical grey-white contrast	Grey-white contrast in supramarginal in the right hemisphere calculated as a percentage of the mean gray-white matter intensity from Desikan-Killiany parcellation	21282	21262	21270	10686	-	-	31968	31943	31954	0.3642	0.0315
1433	27055	wg rh intensity-contrast frontalpole	AU	float	5	cortical grey-white contrast	Grey-white contrast in frontalpole in the right hemisphere calculated as a percentage of the mean gray-white matter intensity from Desikan-Killiany parcellation	21281	21261	21269	10686	-	-	31967	31942	31953	0.2311	0.0251
1434	27056	wg rh intensity-contrast temporalpole	AU	float	5	cortical grey-white contrast	Grey-white contrast in temporalpole in the right hemisphere calculated as a percentage of the mean gray-white matter intensity from Desikan-Killiany parcellation	21282	21262	21270	10686	10681	10684	31968	31943	31954	0.2016	0.022
1435	27057	wg rh intensity-contrast transversetemporal	AU	float	5	cortical grey-white contrast	Grey-white contrast in transversetemporal in the right hemisphere calculated as a percentage of the mean gray-white matter intensity from Desikan-Killiany parcellation	21281	21261	21269	10686	-	-	31967	31942	31953	0.2433	0.0272
1436	27058	wg rh intensity-contrast insula	AU	float	5	cortical grey-white contrast	Grey-white contrast in insula in the right hemisphere calculated as a percentage of the mean gray-white matter intensity from Desikan-Killiany parcellation	21282	21262	21270	10686	-	-	31968	31943	31954	0.2773	0.0292
1437	25781	IDP T2 FLAIR BIANCA WMH volume	mm3	int	6	white matter hyperintensity volume	Total volume of white matter hyperintensities (from T1 and T2_FLAIR images)	21381	21360	21369	10733	10727	10730	32114	32087	32099	0.258	0.0314
1438	25026	IDP SWI T2star left thalamus	ms	float	7	regional T2*	Median T2star in left thalamus (from SWI data)	20043	20025	20032	10013	-	-	30056	30032	30042	0.0941	0.0221
1439	25027	IDP SWI T2star right thalamus	ms	float	7	regional T2*	Median T2star in right thalamus (from SWI data)	20043	20025	20032	10013	-	-	30056	30032	30042	0.1438	0.0265
1440	25028	IDP SWI T2star left caudate	ms	float	7	regional T2*	Median T2star in left caudate (from SWI data)	20043	20025	20032	10013	-	-	30056	30032	30042	0.1985	0.0302
1441	25029	IDP SWI T2star right caudate	ms	float	7	regional T2*	Median T2star in right caudate (from SWI data)	20043	20025	20032	10013	-	-	30056	30032	30042	0.2065	0.0311
1442	25030	IDP SWI T2star left putamen	ms	float	7	regional T2*	Median T2star in left putamen (from SWI data)	20043	20025	20032	10013	-	-	30056	30032	30042	0.3021	0.0351
1443	25031	IDP SWI T2star right putamen	ms	float	7	regional T2*	Median T2star in right putamen (from SWI data)	20043	20025	20032	10013	-	-	30056	30032	30042	0.3048	0.034
1444	25032	IDP SWI T2star left pallidum	ms	float	7	regional T2*	Median T2star in left pallidum (from SWI data)	20043	20025	20032	10013	-	-	30056	30032	30042	0.2735	0.0342
1445	25033	IDP SWI T2star right pallidum	ms	float	7	regional T2*	Median T2star in right pallidum (from SWI data)	20043	20025	20032	10013	10007	10010	30056	30032	30042	0.269	0.036
1446	25034	IDP SWI T2star left hippocampus	ms	float	7	regional T2*	Median T2star in left hippocampus (from SWI data)	20043	20025	20032	10013	-	-	30056	30032	30042	0.116	0.0154
1447	25035	IDP SWI T2star right hippocampus	ms	float	7	regional T2*	Median T2star in right hippocampus (from SWI data)	20043	20025	20032	10013	-	-	30056	30032	30042	0.0974	0.0161
1448	25036	IDP SWI T2star left amygdala	ms	float	7	regional T2*	Median T2star in left amygdala (from SWI data)	20043	20025	20032	10013	-	-	30056	30032	30042	0.0841	0.0163
1449	25037	IDP SWI T2star right amygdala	ms	float	7	regional T2*	Median T2star in right amygdala (from SWI data)	20043	20025	20032	10013	-	-	30056	30032	30042	0.0675	0.0154
1450	25038	IDP SWI T2star left accumbens	ms	float	7	regional T2*	Median T2star in left accumbens (from SWI data)	20043	20025	20032	10013	-	-	30056	30032	30042	0.1325	0.0186
1451	25039	IDP SWI T2star right accumbens	ms	float	7	regional T2*	Median T2star in right accumbens (from SWI data)	20043	20025	20032	10013	-	-	30056	30032	30042	0.1066	0.0189
1452	25056	IDP dMRI TBSS FA Middle cerebellar peduncle	AU	float	8	WM tract FA	Mean FA (fractional anisotropy) in middle cerebellar peduncle on FA skeleton (from dMRI data)	20860	20842	20848	10496	-	-	31356	31332	31341	0.2435	0.0228
1453	25057	IDP dMRI TBSS FA Pontine crossing tract	AU	float	8	WM tract FA	Mean FA (fractional anisotropy) in pontine crossing tract on FA skeleton (from dMRI data)	20860	20842	20848	10496	-	-	31356	31332	31341	0.1744	0.022
1454	25058	IDP dMRI TBSS FA Genu of corpus callosum	AU	float	8	WM tract FA	Mean FA (fractional anisotropy) in genu of corpus callosum on FA skeleton (from dMRI data)	20860	20842	20848	10496	-	-	31356	31332	31341	0.3188	0.0253
1455	25059	IDP dMRI TBSS FA Body of corpus callosum	AU	float	8	WM tract FA	Mean FA (fractional anisotropy) in body of corpus callosum on FA skeleton (from dMRI data)	20860	20842	20848	10496	-	-	31356	31332	31341	0.3015	0.0266
1456	25060	IDP dMRI TBSS FA Splenium of corpus callosum	AU	float	8	WM tract FA	Mean FA (fractional anisotropy) in splenium of corpus callosum on FA skeleton (from dMRI data)	20860	20842	20848	10496	-	-	31356	31332	31341	0.2416	0.0256
1457	25061	IDP dMRI TBSS FA Fornix	AU	float	8	WM tract FA	Mean FA (fractional anisotropy) in fornix on FA skeleton (from dMRI data)	20860	20842	20848	10496	-	-	31356	31332	31341	0.202	0.0215
1458	25062	IDP dMRI TBSS FA Corticospinal tract R	AU	float	8	WM tract FA	Mean FA (fractional anisotropy) in corticospinal tract (right) on FA skeleton (from dMRI data)	20860	20842	20848	10496	-	-	31356	31332	31341	0.1782	0.0207
1459	25063	IDP dMRI TBSS FA Corticospinal tract L	AU	float	8	WM tract FA	Mean FA (fractional anisotropy) in corticospinal tract (left) on FA skeleton (from dMRI data)	20860	20842	20848	10496	-	-	31356	31332	31341	0.1673	0.0194
1460	25064	IDP dMRI TBSS FA Medial lemniscus R	AU	float	8	WM tract FA	Mean FA (fractional anisotropy) in medial lemniscus (right) on FA skeleton (from dMRI data)	20860	20842	20848	10496	-	-	31356	31332	31341	0.2118	0.0194
1461	25065	IDP dMRI TBSS FA Medial lemniscus L	AU	float	8	WM tract FA	Mean FA (fractional anisotropy) in medial lemniscus (left) on FA skeleton (from dMRI data)	20860	20842	20848	10496	-	-	31356	31332	31341	0.2032	0.0194
1462	25066	IDP dMRI TBSS FA Inferior cerebellar peduncle R	AU	float	8	WM tract FA	Mean FA (fractional anisotropy) in inferior cerebellar peduncle (right) on FA skeleton (from dMRI data)	20860	20842	20848	10496	-	-	31356	31332	31341	0.2638	0.0228
1463	25067	IDP dMRI TBSS FA Inferior cerebellar peduncle L	AU	float	8	WM tract FA	Mean FA (fractional anisotropy) in inferior cerebellar peduncle (left) on FA skeleton (from dMRI data)	20860	20842	20848	10496	-	-	31356	31332	31341	0.2303	0.0199
1464	25068	IDP dMRI TBSS FA Superior cerebellar peduncle R	AU	float	8	WM tract FA	Mean FA (fractional anisotropy) in superior cerebellar peduncle (right) on FA skeleton (from dMRI data)	20860	20842	20848	10496	-	-	31356	31332	31341	0.3086	0.0233
1465	25069	IDP dMRI TBSS FA Superior cerebellar peduncle L	AU	float	8	WM tract FA	Mean FA (fractional anisotropy) in superior cerebellar peduncle (left) on FA skeleton (from dMRI data)	20860	20842	20848	10496	-	-	31356	31332	31341	0.3008	0.0226
1466	25070	IDP dMRI TBSS FA Cerebral peduncle R	AU	float	8	WM tract FA	Mean FA (fractional anisotropy) in cerebral peduncle (right) on FA skeleton (from dMRI data)	20860	20842	20848	10496	-	-	31356	31332	31341	0.2637	0.0186
1467	25071	IDP dMRI TBSS FA Cerebral peduncle L	AU	float	8	WM tract FA	Mean FA (fractional anisotropy) in cerebral peduncle (left) on FA skeleton (from dMRI data)	20860	20842	20848	10496	-	-	31356	31332	31341	0.248	0.0198
1468	25072	IDP dMRI TBSS FA Anterior limb of internal capsule R	AU	float	8	WM tract FA	Mean FA (fractional anisotropy) in anterior limb of internal capsule (right) on FA skeleton (from dMRI data)	20860	20842	20848	10496	-	-	31356	31332	31341	0.287	0.0229
1469	25073	IDP dMRI TBSS FA Anterior limb of internal capsule L	AU	float	8	WM tract FA	Mean FA (fractional anisotropy) in anterior limb of internal capsule (left) on FA skeleton (from dMRI data)	20860	20842	20848	10496	-	-	31356	31332	31341	0.2659	0.0233
1470	25074	IDP dMRI TBSS FA Posterior limb of internal capsule R	AU	float	8	WM tract FA	Mean FA (fractional anisotropy) in posterior limb of internal capsule (right) on FA skeleton (from dMRI data)	20860	20842	20848	10496	-	-	31356	31332	31341	0.2844	0.0233
1471	25075	IDP dMRI TBSS FA Posterior limb of internal capsule L	AU	float	8	WM tract FA	Mean FA (fractional anisotropy) in posterior limb of internal capsule (left) on FA skeleton (from dMRI data)	20860	20842	20848	10496	-	-	31356	31332	31341	0.2925	0.0247
1472	25076	IDP dMRI TBSS FA Retrolenticular part of internal capsule R	AU	float	8	WM tract FA	Mean FA (fractional anisotropy) in retrolenticular part of internal capsule (right) on FA skeleton (from dMRI data)	20860	20842	20848	10496	-	-	31356	31332	31341	0.2592	0.023
1473	25077	IDP dMRI TBSS FA Retrolenticular part of internal capsule L	AU	float	8	WM tract FA	Mean FA (fractional anisotropy) in retrolenticular part of internal capsule (left) on FA skeleton (from dMRI data)	20860	20842	20848	10496	-	-	31356	31332	31341	0.2373	0.0235
1474	25078	IDP dMRI TBSS FA Anterior corona radiata R	AU	float	8	WM tract FA	Mean FA (fractional anisotropy) in anterior corona radiata (right) on FA skeleton (from dMRI data)	20860	20842	20848	10496	10490	10493	31356	31332	31341	0.3317	0.025
1475	25079	IDP dMRI TBSS FA Anterior corona radiata L	AU	float	8	WM tract FA	Mean FA (fractional anisotropy) in anterior corona radiata (left) on FA skeleton (from dMRI data)	20860	20842	20848	10496	-	-	31356	31332	31341	0.3201	0.0242
1476	25080	IDP dMRI TBSS FA Superior corona radiata R	AU	float	8	WM tract FA	Mean FA (fractional anisotropy) in superior corona radiata (right) on FA skeleton (from dMRI data)	20860	20842	20848	10496	-	-	31356	31332	31341	0.2798	0.0213
1477	25081	IDP dMRI TBSS FA Superior corona radiata L	AU	float	8	WM tract FA	Mean FA (fractional anisotropy) in superior corona radiata (left) on FA skeleton (from dMRI data)	20860	20842	20848	10496	-	-	31356	31332	31341	0.2746	0.0226
1478	25082	IDP dMRI TBSS FA Posterior corona radiata R	AU	float	8	WM tract FA	Mean FA (fractional anisotropy) in posterior corona radiata (right) on FA skeleton (from dMRI data)	20860	20842	20848	10496	10490	10493	31356	31332	31341	0.283	0.0234
1479	25083	IDP dMRI TBSS FA Posterior corona radiata L	AU	float	8	WM tract FA	Mean FA (fractional anisotropy) in posterior corona radiata (left) on FA skeleton (from dMRI data)	20860	20842	20848	10496	10490	10493	31356	31332	31341	0.2746	0.0242
1480	25084	IDP dMRI TBSS FA Posterior thalamic radiation R	AU	float	8	WM tract FA	Mean FA (fractional anisotropy) in posterior thalamic radiation (right) on FA skeleton (from dMRI data)	20860	20842	20848	10496	-	-	31356	31332	31341	0.2394	0.024
1481	25085	IDP dMRI TBSS FA Posterior thalamic radiation L	AU	float	8	WM tract FA	Mean FA (fractional anisotropy) in posterior thalamic radiation (left) on FA skeleton (from dMRI data)	20860	20842	20848	10496	-	-	31356	31332	31341	0.245	0.0246
1482	25086	IDP dMRI TBSS FA Sagittal stratum R	AU	float	8	WM tract FA	Mean FA (fractional anisotropy) in sagittal stratum (right) on FA skeleton (from dMRI data)	20860	20842	20848	10496	10490	10493	31356	31332	31341	0.2528	0.0251
1483	25087	IDP dMRI TBSS FA Sagittal stratum L	AU	float	8	WM tract FA	Mean FA (fractional anisotropy) in sagittal stratum (left) on FA skeleton (from dMRI data)	20860	20842	20848	10496	-	-	31356	31332	31341	0.2442	0.0267
1484	25088	IDP dMRI TBSS FA External capsule R	AU	float	8	WM tract FA	Mean FA (fractional anisotropy) in external capsule (right) on FA skeleton (from dMRI data)	20860	20842	20848	10496	-	-	31356	31332	31341	0.2874	0.0256
1485	25089	IDP dMRI TBSS FA External capsule L	AU	float	8	WM tract FA	Mean FA (fractional anisotropy) in external capsule (left) on FA skeleton (from dMRI data)	20860	20842	20848	10496	-	-	31356	31332	31341	0.2864	0.0248
1486	25090	IDP dMRI TBSS FA Cingulum cingulate gyrus R	AU	float	8	WM tract FA	Mean FA (fractional anisotropy) in cingulum cingulate gyrus (right) on FA skeleton (from dMRI data)	20860	20842	20848	10496	-	-	31356	31332	31341	0.2963	0.0252
1487	25091	IDP dMRI TBSS FA Cingulum cingulate gyrus L	AU	float	8	WM tract FA	Mean FA (fractional anisotropy) in cingulum cingulate gyrus (left) on FA skeleton (from dMRI data)	20860	20842	20848	10496	-	-	31356	31332	31341	0.3048	0.0243
1488	25092	IDP dMRI TBSS FA Cingulum hippocampus R	AU	float	8	WM tract FA	Mean FA (fractional anisotropy) in cingulum hippocampus (right) on FA skeleton (from dMRI data)	20860	20842	20848	10496	-	-	31356	31332	31341	0.2346	0.0215
1489	25093	IDP dMRI TBSS FA Cingulum hippocampus L	AU	float	8	WM tract FA	Mean FA (fractional anisotropy) in cingulum hippocampus (left) on FA skeleton (from dMRI data)	20860	20842	20848	10496	-	-	31356	31332	31341	0.2386	0.0195
1490	25094	IDP dMRI TBSS FA Fornix cres+Stria terminalis R	AU	float	8	WM tract FA	Mean FA (fractional anisotropy) in fornix cres+stria terminalis (right) on FA skeleton (from dMRI data)	20860	20842	20848	10496	-	-	31356	31332	31341	0.258	0.0226
1491	25095	IDP dMRI TBSS FA Fornix cres+Stria terminalis L	AU	float	8	WM tract FA	Mean FA (fractional anisotropy) in fornix cres+stria terminalis (left) on FA skeleton (from dMRI data)	20860	20842	20848	10496	-	-	31356	31332	31341	0.2489	0.023
1492	25096	IDP dMRI TBSS FA Superior longitudinal fasciculus R	AU	float	8	WM tract FA	Mean FA (fractional anisotropy) in superior longitudinal fasciculus (right) on FA skeleton (from dMRI data)	20860	20842	20848	10496	10490	10493	31356	31332	31341	0.306	0.0243
1493	25097	IDP dMRI TBSS FA Superior longitudinal fasciculus L	AU	float	8	WM tract FA	Mean FA (fractional anisotropy) in superior longitudinal fasciculus (left) on FA skeleton (from dMRI data)	20860	20842	20848	10496	-	-	31356	31332	31341	0.2961	0.0243
1494	25098	IDP dMRI TBSS FA Superior fronto-occipital fasciculus R	AU	float	8	WM tract FA	Mean FA (fractional anisotropy) in superior fronto-occipital fasciculus (right) on FA skeleton (from dMRI data)	20860	20842	20848	10496	-	-	31356	31332	31341	0.2722	0.0213
1495	25099	IDP dMRI TBSS FA Superior fronto-occipital fasciculus L	AU	float	8	WM tract FA	Mean FA (fractional anisotropy) in superior fronto-occipital fasciculus (left) on FA skeleton (from dMRI data)	20860	20842	20848	10496	-	-	31356	31332	31341	0.2575	0.0218
1496	25100	IDP dMRI TBSS FA Uncinate fasciculus R	AU	float	8	WM tract FA	Mean FA (fractional anisotropy) in uncinate fasciculus (right) on FA skeleton (from dMRI data)	20860	20842	20848	10496	-	-	31356	31332	31341	0.3024	0.0303
1497	25101	IDP dMRI TBSS FA Uncinate fasciculus L	AU	float	8	WM tract FA	Mean FA (fractional anisotropy) in uncinate fasciculus (left) on FA skeleton (from dMRI data)	20860	20842	20848	10496	-	-	31356	31332	31341	0.3187	0.0313
1498	25102	IDP dMRI TBSS FA Tapetum R	AU	float	8	WM tract FA	Mean FA (fractional anisotropy) in tapetum (right) on FA skeleton (from dMRI data)	20860	20842	20848	10496	-	-	31356	31332	31341	0.2364	0.0212
1499	25103	IDP dMRI TBSS FA Tapetum L	AU	float	8	WM tract FA	Mean FA (fractional anisotropy) in tapetum (left) on FA skeleton (from dMRI data)	20860	20842	20848	10496	-	-	31356	31332	31341	0.2328	0.0193
1500	25488	IDP dMRI ProbtrackX FA ar l	AU	float	8	WM tract FA	Weighted-mean FA (fractional anisotropy) in tract left acoustic radiation (from dMRI data)	20860	20842	20848	10495	-	-	31355	31331	31340	0.2136	0.0211
1501	25489	IDP dMRI ProbtrackX FA ar r	AU	float	8	WM tract FA	Weighted-mean FA (fractional anisotropy) in tract right acoustic radiation (from dMRI data)	20860	20842	20848	10495	-	-	31355	31331	31340	0.204	0.0196
1502	25490	IDP dMRI ProbtrackX FA atr l	AU	float	8	WM tract FA	Weighted-mean FA (fractional anisotropy) in tract left anterior thalamic radiation (from dMRI data)	20860	20842	20848	10495	-	-	31355	31331	31340	0.2835	0.0241
1503	25491	IDP dMRI ProbtrackX FA atr r	AU	float	8	WM tract FA	Weighted-mean FA (fractional anisotropy) in tract right anterior thalamic radiation (from dMRI data)	20860	20842	20848	10495	-	-	31355	31331	31340	0.2917	0.024
1504	25492	IDP dMRI ProbtrackX FA cgc l	AU	float	8	WM tract FA	Weighted-mean FA (fractional anisotropy) in tract left cingulate gyrus part of cingulum (from dMRI data)	20860	20842	20848	10495	-	-	31355	31331	31340	0.1916	0.0203
1505	25493	IDP dMRI ProbtrackX FA cgc r	AU	float	8	WM tract FA	Weighted-mean FA (fractional anisotropy) in tract right cingulate gyrus part of cingulum (from dMRI data)	20860	20842	20848	10495	-	-	31355	31331	31340	0.2143	0.0197
1506	25494	IDP dMRI ProbtrackX FA cgh l	AU	float	8	WM tract FA	Weighted-mean FA (fractional anisotropy) in tract left parahippocampal part of cingulum (from dMRI data)	20860	20842	20848	10495	-	-	31355	31331	31340	0.15	0.0186
1507	25495	IDP dMRI ProbtrackX FA cgh r	AU	float	8	WM tract FA	Weighted-mean FA (fractional anisotropy) in tract right parahippocampal part of cingulum (from dMRI data)	20860	20842	20848	10495	-	-	31355	31331	31340	0.1709	0.0182
[truncated: 2,429 more rows]

## Sheet: Supplementary Table 2
#	rsid	pheno(#)	pheno(name)	pos	a1	a2	af	PAR	beta	se	-Log10(P)	beta(repro)	se(rerpro)	p-value(repro)	F	M	meta	beta(f)	se(f)	beta(m)	se(m)	sex-driven	N	NF	NM	size	nominal
[truncated: 39 more rows]

[truncated: 4 more sheets: Supplementary Table 3, Supplementary Table 4, Supplementary Table 5, Supplementary Table 6]
